# Supplementary material for: The MetabolomeExpress Project: enabling web-based processing, analysis and transparent dissemination of GC/MS metabolomics datasets
Source: BMC Bioinformatics. 2010 Jul 14;11:376. doi: 10.1186/1471-2105-11-376 (PMC2912306; doi:10.1186/1471-2105-11-376)
Supplement: Additional file 3 — MetabolomeExpress peak detection validation results. Comparison of peak integration results from Agilent ChemStation and MetabolomeExpress PeakFinder algorithm. Includes detailed peak detection information. [file 1471-2105-11-376-S3.XLSX]

## Sheet: Sheet1
Additional File 3. Validation of MetabolomeExpress PeakFinder algorithm by benchmarking against Agilent ChemStation software
Dataset:	m/z = 73 Extracted Ion Chromatogram from GC/MS data file 110907_CombiMix_Set2_Mix7.CDF (available in 'MetabolomeExpress Validation - Combinatorial Standard Mixing Experiment' folder in the 'PlantEnergyBiology_Public' MetabolomeExpress repository (www.metabolome-express.org).
77 Valid Peaks Detected by ChemStation Integrator Algorithm						115 Valid Peaks Detected by MetabolomeExpress PeakFinder Algorithm
Apex Retention Time (minutes)	Integrated Peak Area	Integration Start Time (minutes)	Integration End Time (minutes)	Manual Verification (see Legend)		Apex Retention Time (minutes)	Integration Start Time (minutes)	Integration End Time (minutes)	Total Peak Area	Peak Height	Peak Start Intensity	Peak End Intensity	Peak Purity Factor	Peak Base Area	Number of Scans	Peak Start Scan Number	Peak End Scan Number	Manual Verification (see Legend)	Removed by setting Minimum Peak Purity Factor Setting to 6
11.922	9960576	11.86	12.005	+		11.919	11.849	12.0081	3221969	302784	70752	11938	9.99599	322326	27	265	290	+
14.173	3609035	14.125	14.212	+		14.1711	14.1139	14.2157	1384747	208192	10093	35104	7.62215	181674	18	599	616	+
14.48	23520585	14.316	14.498	+		14.4765	14.3429	14.4892	6603685	599808	11298	546432	23.38	282450	25	635	659	+
14.736	5596522	14.682	14.847	+		14.731	14.6737	14.8201	1773018	244160	7464	2904	25.4393	69696	24	687	710	+
15.475	9547094	15.376	15.543	+		15.4753	15.3608	15.539	2823378	205376	10402	23856	9.6938	291256	28	786	812	+
15.621	10668265	15.543	15.697	+		15.6153	15.5453	15.6789	3156807	286848	33320	10855	12.6442	249665	23	813	834	+
16.716	8062097	16.68	16.799	+		16.7159	16.6714	16.7796	2597445	419648	10151	1	152791	17	17	978	993	+
17.045	113420536	16.95	17.21	+		17.0404	16.9004	17.1231	34513651	4568064	5754	20808	166.617	207144	36	1011	1046	+
17.548	10593010	17.475	17.576	+		17.543	17.4857	17.5684	3297581	482688	17472	151552	12.5823	262080	15	1100	1113	+
17.602	11204788	17.576	17.648	+		17.6002	17.5748	17.6448	3654632	562560	134784	54424	5.16547	707512	13	1114	1125	+	YES
17.848	32097078	17.786	18	+		17.8484	17.772	17.9183	9904963	1349120	59088	14890	26.6084	372250	25	1145	1168	+
18.105	25682406	18	18.195	+		18.1028	18.0074	18.1919	8078840	1198592	4899	8073	54.9693	146970	30	1181	1209	+
18.393	64900205	18.322	18.48	+		18.3891	18.3128	18.4591	20549876	3304448	10787	20792	76.2024	269675	25	1227	1250	+
18.75	5833371	18.689	18.828	+		18.7454	18.6881	18.8281	1983846	259008	5412	11841	15.2735	129888	24	1280	1302	+
19.1	29926328	19.005	19.191	+		19.0889	19.0062	19.1653	9104557	884736	13757	35560	24.5116	371439	27	1327	1352	+
19.657	5409509	19.606	19.722	+		19.6551	19.5915	19.7315	1841811	280704	2657	7240	30.1388	61111	23	1409	1430	+
20.631	78203237	20.57	20.707	+		20.6349	20.514	20.7049	24497315	2956288	10187	19560	77.573	315797	31	1545	1574	+
21.07	9161961	21.026	21.102	+		21.0675	21.0102	21.0993	3618352	587328	17568	73008	13.7308	263520	15	1618	1631	+
21.524	62095763	21.474	21.601	+		21.5192	21.4492	21.5828	19429148	2987008	14261	26456	64.8761	299481	21	1680	1699	+
21.717	6810640	21.644	21.8	+		21.7164	21.6337	21.7991	2425171	285504	30368	5923	15.1648	159921	27	1707	1733	+
22.075	122685861	22.012	22.162	+		22.0727	21.9964	22.1427	38999451	6539264	7642	28264	204.132	191050	25	1760	1783	+
22.238	128657698	22.185	22.301	+		22.2381	22.149	22.2826	40835608	6742528	35080	37648	52.9123	771760	22	1784	1804	+
22.359	21827407	22.301	22.489	+		22.359	22.289	22.4735	7020715	870976	38728	16338	14.3239	490140	30	1805	1833	+
22.576	18760573	22.489	22.651	+		22.5753	22.5053	22.6326	5706523	587072	19400	61872	14.0072	407400	21	1838	1857	+
22.703	71584519	22.651	22.748	+		22.6962	22.6389	22.7407	21926585	2966016	45800	118656	26.597	824400	18	1858	1874	+
22.793	56746084	22.748	22.96	+		22.7916	22.7471	22.8807	17981168	2760704	106640	37848	20.656	870504	23	1875	1897	+
23.304	69347683	23.256	23.352	+		23.3006	23.237	23.396	23027104	3594240	46088	34048	26.012	885248	26	1946	1970	+
23.742	14959971	23.687	23.835	+		23.7396	23.6632	23.7968	4964633	701696	15629	35656	14.4389	343838	22	2010	2031	+
23.906	14910198	23.835	23.994	+		23.9049	23.835	23.9686	4817230	722304	4439	16289	47.1829	102097	23	2035	2057	+
24.752	13388310	24.667	24.792	+		24.7511	24.6747	24.7893	4628780	656896	36216	88488	6.72686	688104	19	2160	2177	+
24.981	11205031	24.89	25.047	+		24.9801	24.9038	25.031	3792687	532032	31976	18040	9.55626	396880	22	2195	2215	+
25.145	50307001	25.095	25.22	+		25.1455	25.0819	25.2091	16000878	2513920	10390	50808	70.0012	228580	22	2223	2243	+
25.277	53319459	25.22	25.341	+		25.2728	25.2155	25.3746	16906448	2545152	21816	19744	34.2513	493600	25	2244	2268	+
25.563	54292618	25.501	25.663	+		25.5591	25.4827	25.6672	17300992	2522624	38008	30968	18.6224	929040	30	2282	2311	+
25.978	7243779	25.886	26.05	+		25.979	25.8835	26.0171	2200387	251584	4022	24168	23.7864	92506	23	2343	2364	+
26.295	21972383	26.25	26.329	+		26.2907	26.2398	26.3225	7107136	1119232	42656	147840	11.1077	639840	15	2396	2409	+
26.414	215605132	26.373	26.502	+		26.4116	26.3289	26.4943	68631736	7472640	138752	22480	113.075	606960	27	2410	2435	+
26.695	16197242	26.652	26.717	+		26.6915	26.6406	26.7106	5384872	861952	39960	384960	10.3659	519480	13	2458	2469	+
26.748	29910247	26.717	26.839	+		26.7488	26.7169	26.8251	9408048	1041664	369024	35720	13.8623	678680	19	2470	2487	+
26.981	15535646	26.935	27.025	+		26.9778	26.9205	27.016	5109100	813056	14004	71008	22.802	224064	16	2500	2514	+
27.059	8748642	27.025	27.127	+		27.0541	27.0223	27.1305	2903125	391232	40712	34568	4.66572	622224	18	2515	2531	+	YES
27.234	6453655	27.186	27.266	+		27.2323	27.1368	27.2577	2239889	286464	27864	75008	4.23087	529416	19	2532	2549	+	YES
27.489	6105326	27.447	27.566	+		27.4867	27.4549	27.5758	2013143	283712	64400	22272	5.02161	400896	18	2578	2594	+	YES
28.003	25108529	27.967	28.07	+		28.0021	27.9003	28.072	9132624	1213440	31240	17936	18.1849	502208	28	2640	2666	+
28.154	175886260	28.07	28.252	+		28.1484	28.0784	28.2311	54346248	7964672	18880	27072	110.712	490880	26	2667	2691	+
28.599	22131241	28.553	28.69	+		28.5937	28.5365	28.6701	7418968	1076736	58112	23288	14.4807	512336	22	2736	2756	+
28.817	6104344	28.764	28.907	+		28.8164	28.74	28.9055	2012620	216256	10670	15010	7.54497	266750	25	2766	2790	+
28.989	117237614	28.907	29.04	+		28.9882	28.9246	29.0327	36680568	5788672	22864	36688	84.4365	434416	19	2791	2808	+
29.077	5021897	29.04	29.109	+		29.0709	29.0391	29.0963	1588824	213312	42632	143104	3.38803	468952	11	2809	2818	+	YES
29.159	75093715	29.109	29.199	+		29.1536	29.1027	29.1854	22898256	3386368	66104	455808	23.0932	991560	15	2819	2832	+
29.239	99887426	29.199	29.28	+		29.2363	29.1918	29.2745	31699904	4967424	352384	149952	14.0934	2249280	15	2833	2846	+
29.317	46616547	29.28	29.367	+		29.3126	29.2808	29.3572	14587496	2234368	176000	40936	25.4535	573104	14	2847	2859	+
29.418	33211215	29.367	29.461	+		29.4144	29.3635	29.4526	10556904	1672704	28904	66256	22.8275	462464	16	2860	2874	+
29.5	15337786	29.461	29.552	+		29.4971	29.4589	29.5417	5049240	846080	47920	20304	16.5788	304560	15	2875	2888	+
29.701	7888894	29.552	29.724	+		29.7007	29.6244	29.7134	2471124	409408	17152	209984	11.0825	222976	13	2901	2912	+
29.754	6692855	29.724	29.802	+		29.7389	29.7198	29.7898	2278204	319360	139584	24592	7.12616	319696	13	2913	2924	+
29.936	122416526	29.857	29.995	+		29.9361	29.8598	29.987	38070384	5794816	11312	30264	160.261	237552	21	2935	2954	+
30.054	69453280	29.995	30.131	+		30.0506	29.9934	30.1206	21337075	2863104	25408	16584	58.4821	364848	22	2955	2975	+
30.359	52962643	30.287	30.389	+		30.356	30.2924	30.4705	20832776	2360320	39896	57800	18.0061	1156984	29	3001	3028	+
31.095	53211228	31.029	31.195	+		31.094	31.0304	31.1767	16688266	2504704	9608	15599	69.4765	240200	25	3110	3134	+
32.051	37558055	31.965	32.163	+		32.0483	31.9783	32.1183	11856114	1783808	18248	23944	27.0717	437952	24	3246	3268	+
33.433	43333260	33.359	33.488	+		33.4288	33.3461	33.4797	13811241	2269696	8726	16173	71.944	191972	22	3449	3470	+
35.022	95839587	34.827	35.112	+		35.0193	34.8793	35.1084	29938881	4545024	9457	11535	87.9386	340452	36	3668	3702	+
35.685	22769720	35.627	35.751	+		35.681	35.611	35.7319	7245429	866048	19520	63064	17.6752	409920	21	3774	3793	+
35.845	14826551	35.806	35.884	+		35.84	35.7955	35.8845	5459080	809088	82672	61448	5.55254	983168	16	3803	3817	+
36.114	4452948	36.041	36.2	+		36.1136	36.05	36.1963	1474056	198848	9691	4164	14.75	99936	24	3840	3863	+
39.938	30947734	39.83	40.042	+		39.9371	39.8735	40.0071	9576593	1481216	2083	10170	199.891	47909	23	4380	4401	+
40.743	15535232	40.625	40.817	+		40.7387	40.6815	40.8024	4826054	747200	13754	10591	22.7838	211820	20	4500	4518	+
41.167	19084958	41.044	41.204	+		41.165	41.095	41.1904	5600432	770176	36232	173504	9.09244	615944	17	4561	4576	+
41.245	45398136	41.204	41.28	+		41.2413	41.1968	41.2731	14289520	2155520	142656	254144	7.15483	1997184	14	4577	4589	+
41.311	27774223	41.28	41.367	+		41.3113	41.2795	41.3622	8756794	1324032	242688	8714	66.9941	130710	15	4590	4603	+
41.641	25058916	41.588	41.738	+		41.6358	41.5785	41.7185	7774415	1090560	18224	15567	20.809	373608	24	4634	4656	+
42.157	12317525	42.072	42.232	+		42.1575	42.1002	42.202	3779453	563456	11535	24232	18.2028	207630	18	4711	4728	+
46.216	39791827	46.079	46.318	+		46.21	46.1464	46.2736	12335624	1916416	10487	16137	53.4672	230714	22	5292	5312	+
Peaks detected by Chemstation but not PeakFinder						Peaks detected by MetabolomeExpress PeakFinder but not ChemStation
14.511	11397151	14.498	14.595	+		49.4674	49.461	49.5182	235177	40552	26160	9244	2.5441	92440	10	5765	5773	-	YES
26.362	16444422	26.329	26.373	+		57.8016	57.7697	57.827	264785	41616	20584	12009	2.20489	120090	10	6958	6966	-	YES
30.401	14675391	30.389	30.464	+		58.1642	58.1133	58.196	300259	50056	18648	9568	2.41397	124384	13	7011	7022	-	YES
						15.0682	15.0046	15.1063	153291	32624	4427	1817	5.62433	27255	15	736	749	?	YES
Manual Verification Legend						21.4174	21.3793	21.4429	256552	35016	5437	14313	3.93219	65244	12	1669	1679	?	YES
Symbol	Meaning					26.6152	26.5579	26.6342	494382	54896	13598	49024	2.59693	190372	14	2445	2457	?	YES
+	Valid integration of a clear peak					34.1541	34.1032	34.1795	210698	37904	7485	17376	2.34578	89820	12	3555	3565	?	YES
?	Integration of a signal feature that is difficult to discern from baseline noise but could be a real peak					11.2065	11.2065	11.2701	963136	137344	137344	27984	2.86812	335808	12	171	181	~	YES
						11.4037	11.3719	11.48	652421	92560	43856	10078	3.59651	181404	18	197	213	~	YES
~	Partial integration of a real but small peak					11.7854	11.7218	11.7918	467692	73048	7949	47368	4.52589	103337	13	245	256	~	YES
-	Peak detection where no obvious signal feature is present - peak detection error					12.7397	12.7015	12.7524	333096	61408	11504	46488	2.89548	115040	10	393	401	~	YES
						23.2306	23.1606	23.2306	259261	37024	5911	37024	3.37391	76843	13	1934	1945	~	YES
						33.168	33.1489	33.2253	334298	43720	40848	1052	24.4441	13676	13	3419	3430	~
						41.0823	41.0314	41.0887	237572	40992	10413	35824	2.07409	114543	11	4551	4560	~	YES
						10.5003	10.4494	10.5639	812968	91344	30560	10907	3.92297	207233	19	53	70	+	YES
						10.672	10.5894	10.7357	1788346	191296	16552	27064	4.32176	413800	25	74	97	+	YES
						10.9202	10.8629	10.9647	1332386	204288	17696	44560	4.18295	318528	18	117	134	+	YES
						12.3262	12.2625	12.3707	889087	107960	15825	21752	2.95697	300675	19	327	344	+	YES
						12.5425	12.4598	12.6061	1933140	150016	26616	47176	2.90523	665400	25	356	379	+	YES
						12.8287	12.7588	12.8987	1157811	89160	52944	15	3216.14	360	24	402	424	+
						13.2041	13.1468	13.255	343164	35920	10266	6696	2.84717	120528	18	460	476	+	YES
						13.7067	13.624	13.8085	1258876	143936	9385	5603	8.32144	151281	27	530	556	+
						15.1891	15.1318	15.2145	240886	33288	15740	5598	3.07362	78372	14	753	766	+	YES
						16.4105	16.277	16.4742	1838058	182592	208	4377	294.561	6240	30	921	950	+
						16.8495	16.7859	16.8941	336342	33752	17584	1195	15.6365	21510	18	994	1010	+
						18.8981	18.8345	18.9235	1031976	148416	13715	72224	5.3746	192010	14	1303	1315	+	YES
						18.949	18.9299	18.9999	734414	123264	52600	13266	4.61339	159192	12	1316	1326	+	YES
						19.5406	19.4579	19.5852	349992	53568	10517	3610	4.84753	72200	20	1390	1408	+	YES
						20.0687	20.0369	20.0941	241371	41344	3123	10956	7.0262	34353	11	1474	1483	+
						20.4059	20.3486	20.4568	1213424	166208	7385	24480	9.12829	132930	18	1520	1536	+
						21.1248	21.1057	21.1693	1247762	202688	125808	15205	7.46024	167255	11	1632	1642	+
						21.8819	21.8437	21.9391	655302	92736	7148	3980	10.2905	63680	16	1738	1752	+
						23.0334	22.9761	23.0779	720526	111392	10313	11517	4.65772	154695	15	1909	1923	+	YES
						23.5869	23.5487	23.625	1043663	152128	22792	9179	8.12151	128506	14	1992	2004	+
						24.4903	24.433	24.5411	1603000	194688	20024	29240	4.21337	380456	19	2124	2141	+	YES
						25.4382	25.3937	25.4573	476188	73528	11797	38016	3.66956	129767	11	2269	2278	+	YES
						27.2959	27.2641	27.3213	1117832	158720	51184	111568	2.18395	511840	10	2550	2558	+	YES
						27.4168	27.3786	27.4359	889416	144192	29064	63096	2.782	319704	11	2567	2577	+	YES
						27.8239	27.773	27.843	674141	101064	15850	41008	3.54438	190200	12	2621	2631	+	YES
						28.2693	28.2374	28.2884	572968	93192	22752	33240	2.51832	227520	10	2692	2700	+	YES
						28.3902	28.3583	28.4792	1291622	150656	73944	21328	3.18736	405232	19	2711	2728	+	YES
						29.0709	29.0391	29.0963	1588824	213312	42632	143104	3.38803	468952	11	2809	2818	+	YES
						30.2542	30.2097	30.286	644070	82336	27184	22352	2.05821	312928	14	2988	3000	+	YES
						30.515	30.4959	30.5723	546232	70648	34936	18024	2.1647	252336	14	3031	3043	+	YES
						30.954	30.8777	30.9985	402888	40848	6036	9383	3.51303	114684	19	3088	3106	+	YES
						31.3103	31.2785	31.3357	448696	68920	16648	18216	2.45018	183128	11	3148	3157	+	YES
						31.7874	31.7429	31.8638	959028	110216	28536	10678	4.72702	202882	19	3211	3229	+	YES
						32.2582	32.2201	32.3091	255577	44432	13562	7512	2.26817	112680	15	3284	3297	+	YES
						32.1819	32.1501	32.2137	269273	33136	19368	7212	3.1114	86544	12	3273	3283	+	YES
						33.5497	33.4988	33.607	874800	134976	16247	7005	6.9379	126090	18	3472	3489	+
						37.7359	37.685	37.7741	316283	51840	17696	11258	2.00672	157612	14	4079	4092	+	YES
						40.2361	40.1852	40.287	370844	39944	7478	15351	2.91714	127126	17	4428	4445	+	YES
						41.4894	41.4322	41.5467	1292994	188352	10890	2776	24.5145	52744	19	4613	4630	+
						41.7821	41.7439	41.8139	171650	31808	20016	7712	2.02341	84832	11	4660	4670	+	YES
						42.4438	42.3929	42.4946	923375	122240	4973	17968	10.3154	89514	18	4755	4771	+
