# Supplementary material for: The MetabolomeExpress Project: enabling web-based processing, analysis and transparent dissemination of GC/MS metabolomics datasets
Source: BMC Bioinformatics. 2010 Jul 14;11:376. doi: 10.1186/1471-2105-11-376 (PMC2912306; doi:10.1186/1471-2105-11-376)
Supplement: Additional file 4 — Comparison of MetabolomeExpress Library Matching with AMDIS and ChemStation. Detailed results of the comparison of AMDIS-based analyte signal identification (and subsequent ChemStation-based quantitation) with the integrated identification and quantitation approach of MetabolomeExpress (described in the section entitled 'Comparison of MetabolomeExpress- and AMDIS-based MSRI library matching' with results summarised in Table 1). [file 1471-2105-11-376-S4.XLS]

## Sheet: Qualitative - ME vs AMDIS
Additional File 4 - Comparison of AMDIS- and MetabolmeExpress-based Mass Spectral and Retention Index Based Library Matching
ID Call Symbol Legend
Symbol	Meaning
+	Peak positively identified
-	Peak identified by another search but not by this search
~	Peak reported by AMDIS but tagged with a ? To indicate uncertainty
	Summary of library matching results and manual validations																	Detailed library matching results
	AMDIS - Low Sensitivity Settings (see below)				AMDIS - High Sensitivity Settings (see below)				MetabolomeExpress - Default Settings (see below)				MetabolomeExpress - High Sensitivity Settings (see below)					AMDIS - Low Sensitivity Settings																			AMDIS - High Sensitivity Settings
	Type of Analysis: Use RI Calibration Data; Min Match Factor: 60; RI Window: 2; RI Match Factor Penalty: Infinite; Adjacent Peak Subtraction: 2; Resolution: Low; Shape Requirements: Low; Sensitivity: Low				Type of Analysis: Use RI Calibration Data; Min Match Factor: 60; RI Window: 2; RI Match Factor Penalty: Infinite; Adjacent Peak Subtraction: 2; Resolution: Low; Shape Requirements: Low; Sensitivity: High				RI Window: 2 RI Units; MST Centroid Distance: +/- 1 RI Units; Min Peak Area (for peak import): 25000; MS Qualifier Ion Ratio Error Tolerance: 30%; Min. Number of Correct Ratio Qualifier Ions: 2; Max Average MS Ratio Error: 70%; Remove qualifier ion not time-correlated with quantifier ion: No; MSRI Library: CPEB STANDARD MSRI_2010_06_17.MSRI; RI Calibration File: Alkane RI_040806.cal; Carry out pe…				RI Window: 2 RI Units; MST Centroid Distance: +/- 1 RI Units; Min Peak Area (for peak import): 5000; MS Qualifier Ion Ratio Error Tolerance: 30%; Min. Number of Correct Ratio Qualifier Ions: 2; Max Average MS Ratio Error: 70%; Remove qualifier ion not time-correlated with quantifier ion: No; MSRI Library: CPEB STANDARD MSRI_2010_06_17.MSRI; RI Calibration File: Alkane RI_040806.cal; Carry out per…
ID Call # (Order by RT)	ID Call	Valid? (Yes/No/Ambiguous)	Classification	Comments	ID Call	Valid? (Yes/No/Ambiguous)	Classification	Comments	ID Call	Valid? (Yes/No/Ambiguous)	Classification	Comments	ID Call	Valid? (Yes/No/Ambiguous)	Classification	Comments	Reported by Both AMDIS and MetabolomeExpress?	Name	R.T.	R.I.	Width	Purity	Model	Min. Abund.	Amount	Scan	Peak Tailing	S/N (total)	Base Peak	Area	Intgr.Signal	RI-RI(lib)	Net	Weighted	Simple	Reverse	Name	R.T.	R.I.	Width	Purity	Model	Min. Abund.	Amount	Scan	Peak Tailing	S/N (total)	Base Peak	Area
1	+	Yes	True Positive		+	Yes	True Positive		+	Yes	True Positive		+	Yes	True Positive		YES	[Pyridine, 3-trimethylsiloxy-, MS80, RI1000.4]	10.7587	1000	12.0 scans	0.75	152 m/z	0.00014	0.00165	107	1	212	1008975	21129460	19021368	-0.4	100	100	98	100	[Pyridine, 3-trimethylsiloxy-, MS80, RI1000.4]	10.7587	1000	12.0 scans	0.76	152 m/z	0.00014	0.00164	107	1	213	1014821	21001402
2	-	No	False Negative	Sensitivity setting too low - clear peak was missed	+	Yes	True Positive		+	Yes	True Positive		+	Yes	True Positive		YES																				[Pyruvic acid methoxime (1TMS), MS87, RI1019, Putative but Unconfirmed]	11.1691	1017.6	16.3 scans	0.33	174 m/z	0.0033	0.000101	171	1.1	58	43512	1293379
3	+	Yes	True Positive		+	Yes	True Positive		+	Yes	True Positive		+	Yes	True Positive		YES	[2-[3-Phenyl-4(3H)-quinazolinone-2-ylmethylthio]-4(3H)-quinazolinone, MS64, RI1	11.2772	1022.3	11.4 scans	0.33	234 m/z	0.0015	0.000165	188	0.9	69	97112	2112946	2008407	-0.5	99	99	98	100	[2-[3-Phenyl-4(3H)-quinazolinone-2-ylmethylthio]-4(3H)-quinazolinone, MS64, RI1	11.2772	1022.3	10.5 scans	0.33	234 m/z	0.0015	0.000115	188	1	68	92056	1472659
4	+	Yes	True Positive		+	Yes	True Positive		+	Yes	True Positive		+	Yes	True Positive		YES	[Lactic acid (2TMS), MS95, RI1028.1, Putative but Unconfirmed]	11.4077	1027.9	14.9 scans	0.76	147 m/z	0.00071	0.00105	208	0.8	149	205165	13446020	12337385	-0.2	97	97	96	99	[Lactic acid (2TMS), MS95, RI1028.1, Putative but Unconfirmed]	11.4045	1027.8	14.8 scans	0.77	147 m/z	0.0007	0.00104	208	0.8	150	208482	13317962
5	+	Yes	True Positive		+	Yes	True Positive		+	Yes	True Positive		+	Yes	True Positive		YES	[L-Alanine, N-(trifluoroacetyl)-, trimethylsilyl ester, MS85, RI1044.6]	11.7843	1044.1	6.2 scans	0.47	73 m/z	0.0046	6.44e-05	269	0.8	56	31650	824689	791265	-0.5	98	100	97	99	[L-Alanine, N-(trifluoroacetyl)-, trimethylsilyl ester, MS85, RI1044.6]	11.7887	1044.3	6.3 scans	0.52	TIC	0.0042	4.72e-05	269	0.8	58	34233	604431
6	-	No	False Negative	Sensitivity setting too low - clear peak was missed	+	Yes	True Positive		+	Yes	True Positive		+	Yes	True Positive		YES																				Glycolic acid (2TMS)	11.9198	1049.9	9.8 scans	0.13	206 m/z (73)	0.0066	4.45e-05	289	1.1	36	22065	569855
7	-	No	False Negative	Sensitivity setting too low - clear peak was missed	~	Yes	True Positive	This peak was quite broad and noisy and although it was falsely reported as two components [both matching to Glycolic acid (2TMS)] with slightly different retention times, either match could be considered a valid match. That said, the earlier retention time is more correct because the signals upon which the match with the later retention time was based were shifted slightly towards the higher ret…	-	Yes	True Negative	This component was detected at the earlier retention time	-	Yes	True Negative																						? Glycolic acid (2TMS)	11.9376	1050.7	12.1 scans	0.27	149 m/z (73)	0.003	9.85e-05	292	0.7	48	47855	1261365
8	-	No	False Negative	Sensitivity setting too low - clear peak was missed	+	Yes	True Positive		+	Yes	True Positive		+	Yes	True Positive																						[Acetophenone, MS94, RI1057.1]	12.0858	1057.1	14.7 scans	0.3	105 m/z	0.0064	4.34e-05	315	0.7	37	22754	555769
9	-	No	False Negative	Sensitivity setting too low - clear peak was missed	+	Yes	True Positive		+	Yes	True Positive		+	Yes	True Positive																						[9-Ethyl-10-methyl-9-aza-10-sila-9,10-dihydroanthracene, MS56, RI1062.2]	12.1972	1061.9	6.5 scans	0.13	224 m/z	0.019	1.31e-05	332	0.7	23	7334	167755
10	~	No	False Positive	RI error too high	~	No	False Positive	RI error too high	-	Yes	True Negative		+	Yes	True Positive			? L-Valine (1TMS)	12.3791	1069.7	6.7 scans	0.71	72 m/z	0.0007	0.000226	361	2.5	98	208138	2894096	2813822	6.8	79	99	97	99	? L-Valine (1TMS)	12.3791	1069.7	6.7 scans	0.71	72 m/z	0.00069	0.000225	361	2.7	98	208963	2881290
11	-	Yes	True Negative		~	No	False Positive	RI error too high	-	Yes	True Negative		-	Yes	True Negative																						??? [2,2-Dipropyl-N-ethylpiperidine, MS81, RI1072.3]	12.5604	1077.5	11.7 scans	0.0014	154 m/z	0.014	9.41e-06	390	0.6	16	10255	120502
12	+	No	False Positive	Retention time too early due to 'flat-top' (clipped) peak caused by saturation of dominant m/z 116 ion. Single peak split into two components due to this signal distortion from saturation.	+	No	False Positive	Retention time too early due to 'flat-top' (clipped) peak caused by saturation of dominant m/z 116 ion. Single peak split into two components due to this signal distortion from saturation.	-	Yes	True Negative	The signal for this component does not peak at this retention time	-	Yes	True Negative		YES	L-Alanine (2TMS)	12.5961	1079.1	>4 scans	0.91	116 m/z	2e-05	0.00811	395	0.2	682	7238656	103854495	94792700	-0.5	99	98	97	99	L-Alanine (2TMS)	12.5961	1079.1	>4 scans	0.91	116 m/z	2e-05	0.0081	395	0.2	682	7234980	103726438
13	-	No	False Negative	The signal for this component peaks at precisely this retention time	-	No	False Negative	The signal for this component peaks at precisely this retention time	+	Yes	True Positive	The signal for this component peaks at precisely this retention time	+	Yes	True Positive		YES
14	-	Yes	True Negative	L-alanine (2TMS) was incorrectly reported at retention time 12.5961 min	+	No	False Positive	Retention time too late due to 'flat-top' (clipped) peak caused by saturation of dominant m/z 116 ion. Single peak split into two components due to this signal distortion from saturation.	-	Yes	True Negative	Only a single peak reported for this component, and at precisely the right retention time	-	Yes	True Negative																						L-Alanine (2TMS)	12.673	1082.4	>3 scans	0.77	116 m/z	1.7e-05	0.00388	408	4.7	601	8146100	49686244
15	+	Yes	True Positive		+	Yes	True Positive		+	Yes	True Positive		+	Yes	True Positive		YES	[Phosphonic acid, methyl-, bis(trimethylsilyl) ester, MS52, RI1091.2]	12.862	1090.5	9.8 scans	0.81	225 m/z	0.0013	0.000822	438	1.1	158	109442	10526313	9995243	-0.7	100	100	98	100	[Phosphonic acid, methyl-, bis(trimethylsilyl) ester, MS52, RI1091.2]	12.862	1090.5	9.8 scans	0.81	225 m/z	0.0013	0.000816	438	1.2	158	108990	10449478
16	~	Yes	True Positive		~	Yes	True Positive		+	Yes	True Positive		+	Yes	True Positive		YES	? Glycine (2TMS)	13.2272	1106.2	10.0 scans	0.37	102 m/z	0.0032	0.000108	495	0.6	57	45307	1383019	1330968	-0.2	79	79	85	96	? Glycine (2TMS)	13.2291	1106.3	9.7 scans	0.43	102 m/z (169)	0.0031	0.000131	495	0.8	61	46984	1677551
17	+	Yes	True Positive		+	Yes	True Positive		+	Yes	True Positive		+	Yes	True Positive		YES	[Cyclopentasiloxane, decamethyl-, MS91, RI1116.2]	13.4556	1116.1	8.5 scans	0.33	TIC	0.01	1.86e-05	531	0.8	36	14534	238187	222492	-0.1	98	98	94	100	[Cyclopentasiloxane, decamethyl-, MS91, RI1116.2]	13.4537	1116	7.1 scans	0.31	355 m/z	0.01	2.85e-05	530	1	35	13713	364963
18	+	Yes	True Positive		+	Yes	True Positive		+	Yes	True Positive		+	Yes	True Positive		YES	[N-Trimethylsilyl-2-pyrrolidinone, MS88, RI1137.1]	13.9461	1137.2	11.5 scans	0.63	TIC	0.0012	0.000176	608	0.8	78	116358	2253809	2039931	0.1	98	98	95	99	[N-Trimethylsilyl-2-pyrrolidinone, MS88, RI1137.1]	13.9295	1136.5	10.3 scans	0.57	144 m/z	0.0013	0.000159	606	1.3	74	104777	2036112
19	~	No	False Positive	RI error too high	~	No	False Positive	RI error too high	-	Yes	True Negative		-	Yes	True Negative			?? L-Leucine derivative 2	14.2432	1150	6.1 scans	0.53	86 m/z	0.0016	9.82e-05	654	3.7	65	89787	1257523	1203333	5.9	74	100	92	98	?? L-Leucine derivative 2	14.2432	1150	6.1 scans	0.53	86 m/z	0.0016	9.5e-05	654	3.5	65	89514	1216545
20	+	Yes	True Positive		+	Yes	True Positive		+	Yes	True Positive		+	Yes	True Positive		YES	[Pentasiloxane, dodecamethyl-, MS92, RI1152.7]	14.3049	1152.6	>9 scans	0.46	TIC	0.0042	3.78e-05	664	1	56	34534	484057	484514	-0.1	98	97	97	100	[Pentasiloxane, dodecamethyl-, MS92, RI1152.7]	14.3049	1152.6	>9 scans	0.46	TIC	0.0042	3.78e-05	664	1	56	34534	484057
21	+	Yes	True Positive		+	Yes	True Positive		+	Yes	True Positive		+	Yes	True Positive		YES	2-Aminobutyric acid (2TMS)	14.5365	1162.6	7.3 scans	0.6	130 m/z	0.001	0.000156	700	1.3	80	136644	1997694	1842444	-0.3	95	99	91	98	2-Aminobutyric acid (2TMS)	14.5365	1162.6	7.3 scans	0.6	130 m/z	0.001	0.000153	701	1.3	80	137124	1959277
22	+	Yes	True Positive		+	Yes	True Positive		+	Yes	True Positive		+	Yes	True Positive		YES	[Phosphoric acid, bis(trimethylsilyl)monomethyl ester, MS91, RI1170.6, Putative	14.721	1170.5	5.6 scans	0.81	TIC	0.00035	0.000428	729	0.9	151	408841	5480854	4722085	-0.1	100	100	98	100	[Phosphoric acid, bis(trimethylsilyl)monomethyl ester, MS91, RI1170.6, Putative	14.721	1170.5	5.6 scans	0.81	TIC	0.00035	0.000428	729	0.9	151	408841	5480854
23	~	No	False Positive	RI error too high	~	No	False Positive	RI error too high	-	Yes	True Negative		-	Yes	True Negative			?? L-Isoleucine unknown derivative	14.8164	1174.6	8.0 scans	0.43	TIC	0.0022	5.74e-05	744	1.7	58	65316	735049	715261	5.4	70	98	89	95	?? L-Isoleucine unknown derivative	14.8164	1174.6	8.0 scans	0.43	TIC	0.0022	5.74e-05	744	1.7	58	65316	735049
24	+	Yes	True Positive		~	Yes	True Positive		+	Yes	True Positive		+	Yes	True Positive		YES	[Butanoic acid, 2-oxo-, bis(trimethylsilyl) deriv., MS63, RI1192.8]	15.2382	1192.8	6.7 scans	0.29	147 m/z (126)	0.0011	0.000316	811	1	113	122252	4046612	3832270	0	86	88	86	91	? [Butanoic acid, 2-oxo-, bis(trimethylsilyl) deriv., MS63, RI1192.8]	15.2338	1192.6	6.7 scans	0.55	147 m/z	0.001	0.000526	810	1.1	150	140249	6735816
25	-	No	False Negative	This peak was very broad and very convoluted with other peaks with lower and higher RTs	+	Yes	True Positive		-	No	False Negative	This peak was very broad and very convoluted with other peaks with lower and higher RTs	-	No	False Negative	This peak was very broad and very convoluted with other peaks with lower and higher RTs																					[1,2-Ethandimine, N,N'-ditrifluoroacetyl-, MS80, RI1196.4]	15.2859	1194.8	>12 scans	0.31	69 m/z	0.0016	0.000138	818	2.5	100	90621	1767191
26	+	Yes	True Positive		+	Yes	True Positive		+	Yes	True Positive		+	Yes	True Positive		YES	n-dodecane	15.4055	1200	7.5 scans	0.92	57 m/z	5.6e-05	0.00717	837	0.6	503	2563828	91817106	83918245	0	100	99	99	99	n-dodecane	15.4055	1200	7.5 scans	0.92	57 m/z	5.6e-05	0.00718	837	0.6	503	2564366	91945164
27	+	Yes	True Positive		+	Yes	True Positive		+	Yes	True Positive		+	Yes	True Positive		YES	1-Aminocyclopropanecarboxylic acid (2TMS)	15.5105	1204.5	>8 scans	0.39	TIC	0.0046	3.73e-05	854	1.9	55	31301	477654	416047	-0.2	93	97	82	95	1-Aminocyclopropanecarboxylic acid (2TMS)	15.5105	1204.5	6.4 scans	0.3	147 m/z	0.0055	4.46e-05	854	0.8	49	26259	571136
28	+	Yes	True Positive		+	Yes	True Positive		+	Yes	True Positive		+	Yes	True Positive		YES	L-Valine (2TMS)	15.6683	1211.3	6.3 scans	0.91	144 m/z	0.0001	0.00175	878	1	280	1378035	22410033	20366612	-0.1	100	99	98	100	L-Valine (2TMS)	15.6683	1211.3	6.3 scans	0.91	144 m/z	0.0001	0.00175	878	1	280	1378400	22410033
29	+	Yes	True Positive		+	Yes	True Positive		+	Yes	True Positive		+	Yes	True Positive		YES	[Glycine, N-acetyl-, trimethylsilyl ester, MS71, RI1227.5]	16.0468	1227.6	6.6 scans	0.72	TIC	0.0015	0.000223	938	1.2	105	94329	2855678	2452235	0.1	97	96	98	100	[Glycine, N-acetyl-, trimethylsilyl ester, MS71, RI1227.5]	16.0468	1227.6	6.6 scans	0.72	TIC	0.0015	0.000223	938	1.2	105	94329	2855678
30	-	No	False Negative	Sensitivity setting too low - clear peak was missed	~	Yes	True Positive		-	No	False Negative	Min. Peak area setting too high - clear peak was filtered out	+	Yes	True Positive		YES																				??? [Unknown, RI1231.2]	16.1384	1231.5	4.6 scans	0.073	117 m/z	0.042	3.51e-06	953	1.3	16	3459	44948
31	+	Yes	True Positive		+	Yes	True Positive		+	Yes	True Positive		+	Yes	True Positive		YES	[Gamma-hydroxybutyric acid (2TMS), MS89, RI1236.5, Putative but Unconfirmed]	16.2504	1236.3	5.7 scans	0.56	147 m/z	0.0019	8.99e-05	970	0.8	68	76683	1151235	1029947	-0.2	95	94	94	100	[Gamma-hydroxybutyric acid (2TMS), MS89, RI1236.5, Putative but Unconfirmed]	16.2498	1236.3	5.8 scans	0.62	TIC	0.0017	8.53e-05	970	1.2	72	82416	1092329
32	+	Yes	True Positive		+	Yes	True Positive		+	Yes	True Positive		+	Yes	True Positive		YES	Urea (2TMS)	16.4864	1246.5	5.8 scans	0.49	147 m/z	0.0028	8.17e-05	1007	0.9	63	50726	1046228	906515	-0.9	92	93	83	93	Urea (2TMS)	16.4864	1246.5	6.0 scans	0.52	147 m/z	0.0027	8.56e-05	1007	1	64	52774	1096171
33	~	Yes	True Positive		~	Yes	True Positive		+	Yes	True Positive		+	Yes	True Positive		YES	??? Benzoic acid (1TMS)	16.6493	1253.5	5.8 scans	0.6	179 m/z	0.0022	0.000151	1032	0.9	86	65081	1933666	1793066	-0.8	68	65	58	100	?? Benzoic acid (1TMS)	16.6226	1252.4	>10 scans	0.6	146 m/z	0.0033	9.24e-05	1029	0.7	73	43771	1183250
34	+	Yes	True Positive		+	Yes	True Positive		+	Yes	True Positive		+	Yes	True Positive		YES	L-Serine (2TMS)	16.7797	1259.1	5.2 scans	0.94	132 m/z	5.7e-05	0.00663	1053	1.2	600	2527114	84902010	77257766	-0.2	100	100	100	100	L-Serine (2TMS)	16.7797	1259.1	5.2 scans	0.94	132 m/z	5.7e-05	0.00663	1053	1.2	600	2527114	84902010
35	+	Yes	True Positive		+	Yes	True Positive		+	Yes	True Positive		+	Yes	True Positive		YES	[Ethanolamine (3TMS), MS90, RI1265.4, Putative but Unconfirmed]	16.9158	1265	10.1 scans	0.61	174 m/z	1.7e-05	0.0112	1074	2.5	565	8276376	143424210	141138277	-0.4	94	97	53	98	[Ethanolamine (3TMS), MS90, RI1265.4, Putative but Unconfirmed]	16.9158	1265	10.1 scans	0.52	174 m/z	1.7e-05	0.0122	1075	2.5	590	8287625	156229944
36	+	Yes	True Positive		+	Yes	True Positive		+	Yes	True Positive		+	Yes	True Positive		YES	L-Leucine (2TMS)	17.0768	1271.9	5.4 scans	0.1	158 m/z (299)	0.00027	0.000353	1100	1	134	527823	4520424	4323930	0.1	87	97	72	95	L-Leucine (2TMS)	17.0768	1271.9	5.4 scans	0.1	158 m/z (299)	0.00027	0.000352	1100	0.9	135	531988	4507618
37	+	Yes	True Positive		+	Yes	True Positive		+	Yes	True Positive		+	Yes	True Positive		YES	Phosphoric acid (3TMS)	17.1029	1273	6.3 scans	0.94	299 m/z	2.4e-05	0.00786	1104	0.8	604	5874291	100653062	96331544	0	100	99	98	99	Phosphoric acid (3TMS)	17.1029	1273	6.2 scans	0.95	299 m/z	2.4e-05	0.00786	1104	0.8	605	5901431	100653062
38	+	Yes	True Positive		+	Yes	True Positive		+	Yes	True Positive		+	Yes	True Positive		YES	L-Isoleucine (2TMS)	17.6017	1294.5	5.5 scans	0.78	158 m/z	0.00046	0.000366	1182	1	141	312532	4686898	4484368	0.1	99	99	98	100	L-Isoleucine (2TMS)	17.6017	1294.5	5.5 scans	0.79	158 m/z	0.00046	0.000364	1182	1	142	315152	4661287
39	+	Yes	True Positive		+	Yes	True Positive		+	Yes	True Positive		+	Yes	True Positive		YES	L-Threonine (2TMS)	17.6666	1297.3	5.1 scans	0.85	73 m/z	0.0003	0.00101	1192	1.5	237	475623	12933790	11625399	0.3	100	99	98	100	L-Threonine (2TMS)	17.6666	1297.3	5.1 scans	0.85	73 m/z	0.0003	0.00101	1192	1.5	237	475623	12933790
40	+	Yes	True Positive		+	Yes	True Positive		+	Yes	True Positive		+	Yes	True Positive		YES	L-Proline (2TMS)	17.7346	1300.2	5.9 scans	0.4	142 m/z (341)	0.00073	0.000133	1203	1	80	199543	1703162	1660130	0.2	86	92	86	92	L-Proline (2TMS)	17.7346	1300.2	5.9 scans	0.46	142 m/z (341)	0.00075	0.000166	1203	0.9	86	193362	2125752
41	+	Yes	True Positive		+	Yes	True Positive		+	Yes	True Positive		+	Yes	True Positive		YES	[Unknown Putative Siloxane Artefact, RI1300.9]	17.762	1301.4	5.3 scans	0.32	341 m/z	0.0026	7.34e-05	1208	1	65	54202	939941	889113	0.5	85	86	44	92	[Unknown Putative Siloxane Artefact, RI1300.9]	17.7645	1301.5	5.3 scans	0.32	341 m/z	0.0026	7.26e-05	1208	1	65	54252	929696
42	-	No	False Negative	This peak was not matched because it was poorly deconvoluted	-	No	False Negative	This peak was not matched because it was poorly deconvoluted	+	Yes	True Positive		+	Yes	True Positive
43	+	Yes	True Positive		+	Yes	True Positive		+	Yes	True Positive		+	Yes	True Positive		YES	Glycine (3TMS)	17.9045	1307.5	5.4 scans	0.95	174 m/z	3.1e-05	0.00594	1230	1	562	4668241	76066054	73166289	-0.8	81	78	61	100	Glycine (3TMS)	17.9045	1307.5	5.4 scans	0.95	174 m/z	3.1e-05	0.00594	1230	1	563	4671451	76066054
44	+	Yes	True Positive		+	Yes	True Positive		+	Yes	True Positive		+	Yes	True Positive		YES	Succinic acid (2TMS)	18.1673	1318.8	5.0 scans	0.9	147 m/z	8.8e-05	0.00195	1271	1	336	1654691	24971180	23785971	-0.8	89	88	95	94	Succinic acid (2TMS)	18.1673	1318.8	5.0 scans	0.9	147 m/z	8.8e-05	0.00195	1271	1	336	1655659	24971180
45	+	Yes	True Positive		+	Yes	True Positive		+	Yes	True Positive		+	Yes	True Positive		YES	Glyceric acid (3TMS)	18.4523	1331.1	4.9 scans	0.69	73 m/z	0.0019	0.000141	1316	1	93	74480	1805608	1676485	0.3	88	87	88	96	Glyceric acid (3TMS)	18.4523	1331.1	4.9 scans	0.69	73 m/z	0.0019	0.000138	1316	1	93	74602	1767191
46	+	Yes	True Positive		+	Yes	True Positive		+	Yes	True Positive		+	Yes	True Positive		YES	[Unknown, RI1335.8]	18.5687	1336.1	5.4 scans	0.7	184 m/z	0.00078	0.000461	1334	1	158	186771	5903443	5434352	0.3	98	98	94	99	[Unknown, RI1335.8]	18.5687	1336.1	5.4 scans	0.7	184 m/z	0.00078	0.00046	1334	1	158	186240	5890637
47	+	Yes	True Positive		+	Yes	True Positive		+	Yes	True Positive		+	Yes	True Positive		YES	Fumaric acid (2TMS)	19.021	1355.6	4.7 scans	0.7	TIC	0.00078	0.000161	1405	0.9	107	186208	2061723	1822549	-0.1	98	99	95	99	Fumaric acid (2TMS)	19.0191	1355.5	4.7 scans	0.71	245 m/z	0.00077	0.000186	1405	0.9	108	188804	2381866
48	-	No	False Negative	This peak was not matched because it was poorly deconvoluted	-	No	False Negative	This peak was not matched because it was poorly deconvoluted	+	Yes	True Positive		+	Yes	True Positive
49	+	Yes	True Positive		+	Yes	True Positive		+	Yes	True Positive		+	Yes	True Positive		YES	L-Serine (3TMS)	19.1514	1361.2	5.1 scans	0.89	204 m/z	3.5e-05	0.00714	1426	0.9	632	4144055	91432934	87569897	-0.1	98	97	96	98	L-Serine (3TMS)	19.1521	1361.2	5.2 scans	0.89	TIC	3.5e-05	0.00735	1426	0.9	634	4126112	94122138
50	-	No	False Negative	This component co-elutes very closely with another component that gives a strong ion with m/z 117. The different retention times of the m/z 141 used to quantify the former component and the m/z 117 ion of the latter component are clearly visible on manual inspection but AMDIS failed to resolve the components with the deconvolution settings used.	-	No	False Negative	This component co-elutes very closely with another component that gives a strong ion with m/z 117. The different retention times of the m/z 141 used to quantify the former component and the m/z 117 ion of the latter component are clearly visible on manual inspection but AMDIS failed to resolve the components with the deconvolution settings used.	-	No	False Negative	Min. Peak area setting too high - clear peak was filtered out	+	Yes	True Positive	This component co-elutes very closely with another component that gives a strong ion with m/z 117. The different retention times of the m/z 141 used to quantify the former component and the m/z 117 ion of the latter component are clearly visible on manual inspection but AMDIS failed to resolve the components with the deconvolution settings used.
51	+	Yes	True Positive		+	Yes	True Positive		+	Yes	True Positive		+	Yes	True Positive		YES	L-Threonine (3TMS)	19.7183	1385.6	5.0 scans	0.9	73 m/z	0.00025	0.00146	1515	1	290	570017	18696370	17415497	-0.2	100	99	98	99	L-Threonine (3TMS)	19.7183	1385.6	5.0 scans	0.9	73 m/z	0.00025	0.00146	1515	1	290	570601	18696370
52	+	Yes	True Positive		+	Yes	True Positive		+	Yes	True Positive		+	Yes	True Positive		YES	[Butane, 2,3-bis(trimethylsiloxy)-, MS73, RI1409.8]	20.2788	1409.7	5.7 scans	0.62	TIC	0.0013	0.000121	1603	0.7	81	106182	1549494	1333085	-0.1	95	98	94	98	[Butane, 2,3-bis(trimethylsiloxy)-, MS73, RI1409.8]	20.2788	1409.7	5.7 scans	0.62	TIC	0.0013	0.000121	1603	0.7	81	106182	1549494
53	-	No	False Negative	This peak was not matched because it was poorly deconvoluted.	-	No	False Negative	This peak was not matched because it was poorly deconvoluted.	+	Yes	True Positive	The m/z 103 ion used to quantify this component was well resolved from interferences and co-apexed with qualifier ions at precisely the expected RI	+	Yes	True Positive	The m/z 103 ion used to quantify this component was well resolved from interferences and co-apexed with qualifier ions at precisely the expected RI.
54	-	No	False Negative	This peak was not matched because it was poorly deconvoluted.	-	No	False Negative	This peak was not matched because it was poorly deconvoluted.	+	Yes	True Positive	The m/z 160 ion used to quantify this component was well resolved from interferences and co-apexed with qualifier ions at precisely the expected RI	+	Yes	True Positive	The m/z 160 ion used to quantify this component was well resolved from interferences and co-apexed with qualifier ions at precisely the expected RI	YES
55	~	Yes	True Positive		+	Yes	True Positive		+	Yes	True Positive		+	Yes	True Positive		YES	? beta-Alanine (3TMS)	20.6853	1427.2	5.9 scans	0.85	TIC	0.00064	0.000539	1667	1.1	179	228128	6902290	6504497	-0.4	76	74	73	77	beta-Alanine (3TMS)	20.6923	1427.5	5.4 scans	0.7	174 m/z	0.00076	0.000441	1668	1	157	191464	5647328
56	+	Yes	True Positive		+	Yes	True Positive		+	Yes	True Positive		+	Yes	True Positive		YES	L-Homoserine (3TMS)	21.1332	1446.5	5.2 scans	0.3	218 m/z	0.0027	4.32e-05	1737	0.9	47	53612	553208	516646	0	84	92	64	90	L-Homoserine (3TMS)	21.1319	1446.5	5.2 scans	0.39	218 m/z (117)	0.0028	6.21e-05	1737	1.1	54	51517	795236
57	+	Yes	True Positive		+	Yes	True Positive		+	Yes	True Positive		+	Yes	True Positive		YES	[Unknown Possibly Indole Related, RI1448.6]	21.1866	1448.8	5.1 scans	0.81	350 m/z	0.00075	0.000421	1745	0.9	152	193600	5391214	4878306	0.2	91	90	81	99	[Unknown Possibly Indole Related, RI1448.6]	21.1854	1448.8	5.1 scans	0.81	350 m/z	0.00075	0.000423	1745	0.9	152	193494	5416825
58	+	Yes	True Positive		+	Yes	True Positive		+	Yes	True Positive		+	Yes	True Positive		YES	[Cycloheptasiloxane, tetradecamethyl-, MS71, RI1461.4]	21.4774	1461.3	7.2 scans	0.65	TIC	0.0021	0.000154	1791	1.9	88	67017	1972083	1842946	-0.1	98	99	95	99	[Cycloheptasiloxane, tetradecamethyl-, MS71, RI1461.4]	21.4774	1461.3	7.2 scans	0.65	TIC	0.0021	0.000154	1791	1.9	88	67017	1972083
59	-	No	False Negative	This peak was not matched because it was poorly deconvoluted.	-	No	False Negative	This peak was not matched because it was poorly deconvoluted.	-	No	False Negative	Min. Peak area setting too high - clear peak was filtered out	+	Yes	True Positive	The m/z 173 ion used to quantify this component was well resolved from neighbouring interferences and co-apexed with qualifier ions at precisely the expected RI
60	-	No	False Negative	This peak was not matched because it was not deconvoluted at all.	-	No	False Negative	This peak was not matched because it was not deconvoluted at all.	-	No	False Negative	Min. Peak area setting too high - clear peak was filtered out	+	Yes	True Positive	The m/z 234 ion used to quantify this component was well resolved from neighbouring interferences and co-apexed with qualifier ions at precisely the expected RI
61	+	Yes	True Positive		+	Yes	True Positive		+	Yes	True Positive		+	Yes	True Positive		YES	L-Malic acid (3TMS)	21.9762	1482.8	5.1 scans	0.98	147 m/z	1.7e-05	0.0166	1870	0.7	965	8388096	212575169	206029496	0	100	100	100	100	L-Malic acid (3TMS)	21.9762	1482.8	5.1 scans	0.98	147 m/z	1.7e-05	0.0166	1870	0.7	965	8388096	212575169
62	+	Yes	True Positive		+	Yes	True Positive		+	Yes	True Positive		+	Yes	True Positive		YES	meso-Erythritol (4TMS)	22.293	1496.4	4.8 scans	0.55	73 m/z	0.0022	0.000133	1920	1	93	65713	1703162	1657160	0.2	92	93	90	96	meso-Erythritol (4TMS)	22.2936	1496.5	4.4 scans	0.51	TIC	0.0023	6.71e-05	1920	0.9	90	61677	859265
63	+	Yes	True Positive		+	Yes	True Positive		+	Yes	True Positive		+	Yes	True Positive		YES	n-pentadecane	22.375	1500	5.4 scans	0.94	57 m/z	3.5e-05	0.00876	1933	0.8	676	4160043	112178222	107051771	0	100	100	100	100	n-pentadecane	22.375	1500	5.4 scans	0.94	57 m/z	3.5e-05	0.00876	1933	0.8	676	4160043	112178222
64	~	Yes	True Positive		~	Yes	True Positive		+	Yes	True Positive		+	Yes	True Positive		YES	??? N-Acetyl-L-serine (2TMS)	22.4221	1502.5	5.1 scans	0.096	261 m/z	0.013	1.99e-05	1940	1.1	32	11153	254834	215067	0.5	67	75	40	79	??? N-Acetyl-L-serine (2TMS)	22.4228	1502.5	5.0 scans	0.11	261 m/z	0.012	2.13e-05	1940	1	35	11751	272762
65	+	Yes	True Positive		+	Yes	True Positive		+	Yes	True Positive		+	Yes	True Positive		YES	L-Aspartic acid (3TMS)	22.6384	1514.1	4.8 scans	0.94	TIC	7.8e-05	0.00248	1974	0.9	387	1866012	31758218	30425610	0.6	100	99	98	100	L-Aspartic acid (3TMS)	22.6384	1514.1	4.8 scans	0.94	TIC	7.8e-05	0.00248	1974	0.9	387	1866012	31758218
66	-	No	False Negative	This peak was not matched because it was poorly deconvoluted.	-	No	False Negative	This peak was not matched because it was poorly deconvoluted.	+	Yes	True Positive	The m/z 244 ion used to quantify this component was well resolved from neighbouring interferences (Pyroglutamic acid (2TMS)) and co-apexed with qualifier ions at precisely the expected RI	+	Yes	True Positive	The m/z 244 ion used to quantify this component was well resolved from neighbouring interferences (Pyroglutamic acid (2TMS)) and co-apexed with qualifier ions at precisely the expected RI
67	+	Yes	True Positive		+	Yes	True Positive		+	Yes	True Positive		+	Yes	True Positive		YES	Pyroglutamic acid (2TMS)	22.7797	1521.6	6.4 scans	0.94	73 m/z	1.8e-05	0.0154	1996	0.6	835	8010826	197208289	180816070	0.4	99	97	97	99	Pyroglutamic acid (2TMS)	22.7797	1521.6	6.4 scans	0.94	73 m/z	1.8e-05	0.0154	1996	0.6	835	8010826	197208289
68	+	Yes	True Positive		+	Yes	True Positive		+	Yes	True Positive		+	Yes	True Positive		YES	4-Aminobutyric acid (3TMS)	22.8605	1526	5.2 scans	0.95	73 m/z	1.7e-05	0.0152	2009	0.8	910	8388096	194647143	183866610	0.7	100	99	98	99	4-Aminobutyric acid (3TMS)	22.8611	1526	5.2 scans	0.95	73 m/z	1.7e-05	0.0152	2009	0.9	911	8388096	194647143
69	+	Yes	True Positive		+	Yes	True Positive		-	No	False Negative	This component was not identified because none of the quantifier ions were sufficiently resolved from neighbouring interferences	-	No	False Negative	This component was not identified because none of the quantifier ions were sufficiently resolved from neighbouring interferences		[Pentitol, 1-desoxytetrakis-O-(trimethylsilyl)-, MS72, RI1528]	22.8955	1527.8	>5 scans	0.27	117 m/z	0.0011	0.000232	2015	1.6	114	127538	2970930	2978198	-0.2	96	97	94	97	[Pentitol, 1-desoxytetrakis-O-(trimethylsilyl)-, MS72, RI1528]	22.8955	1527.8	>5 scans	0.19	117 m/z	0.0011	0.000242	2014	1.7	115	131712	3098987
70	+	Yes	True Positive		+	Yes	True Positive		+	Yes	True Positive		+	Yes	True Positive		YES	[Unknown, RI1530.4]	22.9769	1532.2	5.8 scans	0.19	174 m/z (73)	0.0076	4.28e-05	2027	1.6	42	19153	548085	471530	1.8	80	93	71	93	[Unknown, RI1530.4]	22.9718	1531.9	5.7 scans	0.2	174 m/z (73)	0.0074	4.24e-05	2027	1.4	43	19474	542963
71	-	Ambiguous	Ambiguous Negative		-	Ambiguous	Ambiguous Negative		-	Ambiguous	Ambiguous Negative		+	Ambiguous	Ambiguous Positive	It was difficult to tell how pure the m/z 241 quantifier ion signal was for this component as there appeared to be almost total overlap from another peak
72	~	Yes	True Positive		~	Yes	True Positive		+	Yes	True Positive		+	Yes	True Positive		YES	?? L-Threonic acid (4TMS)	23.0176	1534.4	4.8 scans	0.48	73 m/z	0.002	0.000132	2034	1	94	72645	1690357	1588259	-18.6	74	97	89	96	?? L-Threonic acid (4TMS)	23.0176	1534.4	4.9 scans	0.48	73 m/z	0.0019	0.000126	2034	1	94	73143	1613522
73	+	Yes	True Positive		+	Yes	True Positive		+	Yes	True Positive		+	Yes	True Positive		YES	L-Cysteine (3TMS)	23.3624	1552.9	4.9 scans	0.78	220 m/z (120)	0.00033	0.000872	2088	1	223	438622	11166599	10805120	0.2	91	91	89	99	L-Cysteine (3TMS)	23.3624	1552.9	4.9 scans	0.79	220 m/z (120)	0.00033	0.000894	2088	0.9	225	434307	11448325
74	+	Yes	True Positive		+	Yes	True Positive		+	Yes	True Positive		+	Yes	True Positive		YES	[2-OH-glutaric acid (3TMS), MS91, RI1573.4, Putative but Unconfirmed]	23.741	1573.1	5.1 scans	0.6	129 m/z	0.0014	0.000236	2147	1.1	118	99510	3022153	2723437	-0.3	99	100	96	99	[2-OH-glutaric acid (3TMS), MS91, RI1573.4, Putative but Unconfirmed]	23.7397	1573.1	5.0 scans	0.6	129 m/z	0.0014	0.000231	2147	1.1	118	99970	2958124
75	-	Yes	True Negative		-	Yes	True Negative		+	Ambiguous	Ambiguous Positive	This component has essentially the same RI as 2-ketoglutaric acid methoxime (2TMS) but if it really is there, it appears to be much less abundant. The ions m/z 117 and 306 were present in the correct right ratios but these signals could simply be from low abundance fragments of 2-ketoglutaric acid methoxime (2TMS)	+	Ambiguous	Ambiguous Positive	This component has essentially the same RI as 2-ketoglutaric acid methoxime (2TMS) but if it really is there, it appears to be much less abundant. The ions m/z 117 and 306 were present in the correct right ratios but these signals could simply be from low abundance fragments of 2-ketoglutaric acid methoxime (2TMS)
76	+	Yes	True Positive		+	Yes	True Positive		+	Yes	True Positive		+	Yes	True Positive		YES	2-Ketoglutaric acid methoxime (2TMS)	23.8129	1577	5.0 scans	0.76	73 m/z	0.0005	0.00045	2159	0.9	166	291766	5762580	5442000	0.1	96	96	95	98	2-Ketoglutaric acid methoxime (2TMS)	23.8129	1577	5.1 scans	0.79	TIC	0.00049	0.000435	2159	1	168	296218	5570494
77	+	Yes	True Positive		+	Yes	True Positive		+	Yes	True Positive		+	Yes	True Positive		YES	[Unknown Probable Sugar or Sugar Derivative, RI1583.9]	23.9509	1584.4	4.9 scans	0.22	217 m/z	0.0034	3.15e-05	2180	1	43	42271	403381	361766	0.5	85	89	83	99	[Unknown Probable Sugar or Sugar Derivative, RI1583.9]	23.9509	1584.4	5.1 scans	0.23	217 m/z	0.0032	3.48e-05	2181	0.9	44	44417	445640
78	+	Yes	True Positive		+	Yes	True Positive		+	Yes	True Positive		+	Yes	True Positive		YES	[3-Methyl,3-OH-glutaric acid (3TMS), MS87, RI1601.6, Putative but Unconfirmed]	24.269	1601.4	4.7 scans	0.52	TIC	0.002	9.74e-05	2230	1	99	69635	1247278	1172866	-0.2	96	98	91	98	[3-Methyl,3-OH-glutaric acid (3TMS), MS87, RI1601.6, Putative but Unconfirmed]	24.269	1601.4	4.7 scans	0.52	TIC	0.002	9.74e-05	2230	1	99	69635	1247278
79	~	Yes	True Positive		~	Yes	True Positive		+	Yes	True Positive		+	Yes	True Positive		YES	?? [Arabinofuranose, 1,2,3,5-tetrakis-O-(trimethylsilyl)-, MS70, RI1607.5]	24.3804	1607.4	4.8 scans	0.58	217 m/z	0.00051	0.000286	2248	0.9	130	286354	3662440	3369065	-0.1	72	77	72	89	?? [Arabinofuranose, 1,2,3,5-tetrakis-O-(trimethylsilyl)-, MS70, RI1607.5]	24.3804	1607.4	4.8 scans	0.58	217 m/z	0.0005	0.000288	2248	0.9	131	288254	3688051
80	+	Yes	True Positive		+	Yes	True Positive		+	Yes	True Positive		+	Yes	True Positive		YES	Unknown Allantoin derivative 2	24.5579	1616.9	5.7 scans	0.69	146 m/z (244)	0.0011	0.00048	2275	1.1	152	122035	6146752	5836817	-0.5	82	78	80	97	Unknown Allantoin derivative 2	24.5579	1616.9	5.7 scans	0.69	146 m/z (244)	0.0011	0.000482	2275	1.1	152	122593	6172363
81	+	Yes	True Positive		+	Yes	True Positive		+	Yes	True Positive		+	Yes	True Positive		YES	L-Glutamic acid (3TMS)	24.6304	1620.8	5.0 scans	0.73	246 m/z	0.0005	0.000389	2287	1.1	149	288960	4981430	4579311	0.1	88	88	80	97	L-Glutamic acid (3TMS)	24.6304	1620.8	5.0 scans	0.73	246 m/z	0.0005	0.000391	2287	1.1	149	288960	5007042
82	+	Yes	True Positive		+	Yes	True Positive		+	Yes	True Positive		+	Yes	True Positive		YES	[Cyclooctasiloxane, hexadecamethyl-, MS87, RI1626.6]	24.7347	1626.4	5.3 scans	0.25	355 m/z	0.0074	3.18e-05	2303	1.3	42	19535	407222	384091	-0.2	95	99	82	98	[Cyclooctasiloxane, hexadecamethyl-, MS87, RI1626.6]	24.736	1626.5	5.9 scans	0.33	TIC	0.0071	1.72e-05	2304	1.1	48	20304	220259
83	+	Yes	True Positive		+	Yes	True Positive		+	Yes	True Positive		+	Yes	True Positive		YES	L-Phenylalanine (2TMS)	24.8155	1630.7	5.3 scans	0.73	218 m/z	0.00054	0.000486	2316	1	163	265738	6223586	5658574	-0.1	90	90	93	97	L-Phenylalanine (2TMS)	24.8155	1630.7	5.3 scans	0.73	218 m/z	0.00055	0.000486	2316	1	163	265452	6223586
84	+	Yes	True Positive		+	Yes	True Positive		+	Yes	True Positive		+	Yes	True Positive		YES	[Acetic acid, bis[(trimethylsilyl)oxyl]-, trimethylsilyl ester, MS59, RI1635.4]	24.8969	1635.1	5.6 scans	0.62	TIC	0.0011	0.000161	2329	1	106	124065	2061723	1912376	-0.3	94	94	95	99	[Acetic acid, bis[(trimethylsilyl)oxyl]-, trimethylsilyl ester, MS59, RI1635.4]	24.8969	1635.1	5.6 scans	0.62	TIC	0.0011	0.000161	2329	1	106	124065	2061723
85	+	Yes	True Positive		+	Yes	True Positive		+	Yes	True Positive		+	Yes	True Positive		YES	Unknown Allantoin derivative 3	24.9975	1640.5	5.5 scans	0.6	TIC	0.0017	0.00011	2345	1.3	97	85140	1408631	1341504	-0.2	96	97	91	98	Unknown Allantoin derivative 3	24.9975	1640.5	5.5 scans	0.6	TIC	0.0017	0.00011	2345	1.3	97	85140	1408631
86	+	Yes	True Positive		+	Yes	True Positive		+	Yes	True Positive		+	Yes	True Positive		YES	D-(+)-Xylose methoxime (4TMS) EZ Peak 1	25.0515	1643.4	5.2 scans	0.39	TIC	0.0032	3.65e-05	2353	1.2	77	44711	467409	468609	-0.1	87	89	77	87	D-(+)-Xylose methoxime (4TMS) EZ Peak 1	25.0515	1643.4	5.2 scans	0.39	TIC	0.0032	3.65e-05	2353	1.2	77	44711	467409
87	+	Yes	True Positive		+	Yes	True Positive		+	Yes	True Positive		+	Yes	True Positive		YES	[Gluconic acid, 2-methoxime, tetra(trimethylsilyl)-, trimethylsilyl ester, MS89	25.1234	1647.2	5.2 scans	0.78	TIC	0.00082	0.000407	2365	0.8	158	176256	5211933	4828421	-0.2	99	100	98	99	[Gluconic acid, 2-methoxime, tetra(trimethylsilyl)-, trimethylsilyl ester, MS89	25.1234	1647.2	5.2 scans	0.78	TIC	0.00082	0.000407	2365	0.8	158	176256	5211933
88	+	Yes	True Positive		+	Yes	True Positive		+	Yes	True Positive		+	Yes	True Positive		YES	D-(+)-Xylose methoxime (4TMS) EZ Peak 2	25.2112	1651.9	5.1 scans	0.8	TIC	0.00063	0.000507	2378	1.2	176	229780	6492507	6019480	-0.8	98	98	95	98	D-(+)-Xylose methoxime (4TMS) EZ Peak 2	25.21	1651.9	5.1 scans	0.79	73 m/z	0.00063	0.000527	2378	1.1	175	229199	6748621
89	+	Yes	True Positive		+	Yes	True Positive		+	Yes	True Positive		+	Yes	True Positive		YES	D-(-)-Arabinose methoxime (4TMS)	25.3385	1658.8	5.2 scans	0.55	73 m/z	0.0018	0.000171	2399	0.9	102	78520	2189780	1900952	-0.3	84	88	80	86	D-(-)-Arabinose methoxime (4TMS)	25.3423	1659	5.5 scans	0.59	TIC	0.0017	0.000153	2399	0.8	105	83689	1959277
90	+	Yes	True Positive		+	Yes	True Positive		+	Yes	True Positive		+	Yes	True Positive		YES	L-Asparagine (3TMS)	25.605	1673	5.3 scans	0.79	73 m/z	0.0005	0.000778	2440	1.1	206	291102	9962860	9556823	-0.5	96	95	94	99	L-Asparagine (3TMS)	25.605	1673	5.3 scans	0.79	73 m/z	0.0005	0.000778	2440	1.1	206	291102	9962860
91	+	Yes	True Positive		+	Yes	True Positive		-	Yes	True Negative	L-Asparagine (3TMS) was reported by MetabolomeExpress at the marginally earlier RT of 25.603 min	-	Yes	True Negative	L-Asparagine (3TMS) was reported by MetabolomeExpress at the marginally earlier RT of 25.603 min		L-Asparagine (3TMS)	25.6063	1673.1	5.8 scans	0.81	TIC	0.0005	0.000795	2440	1.2	208	287841	10180558	9442317	-0.1	93	91	93	96	L-Asparagine (3TMS)	25.6063	1673.1	5.8 scans	0.81	TIC	0.0005	0.000795	2440	1.2	208	287841	10180558
92	~	Yes	True Positive		-	No	False Negative	This peak was not matched because it was insufficiently deconvoluted	-	No	False Negative	This peak was not matched because it was insufficiently deconvoluted	-	No	False Negative	This peak was not matched because it was insufficiently deconvoluted		??? D-(-)-Ribose methoxime (4TMS)	25.6235	1674	5.3 scans	0.075	103 m/z	0.0031	4.84e-05	2443	0.9	51	45650	619797	589809	-0.3	60	74	33	69
93	-	No	False Negative	This peak was not matched because it was insufficiently deconvoluted	-	No	False Negative	This peak was not matched because it was insufficiently deconvoluted	-	No	False Negative	Min. Peak area setting too high - clear peak was filtered out	+	Yes	True Positive	The specific m/z 191 ion used to quantify this component gave a clear peak that co-apexed with qualifier ions at precisely the expected RI.
94	-	Yes	True Negative	If this component was present, its signal was so low that it would be fair to say it was below the reliable detection limit.	-	Yes	True Negative	If this component was present, its signal was so low that it would be fair to say it was below the reliable detection limit.	-	Yes	True Negative	If this component was present, its signal was so low that it would be fair to say it was below the reliable detection limit.	+	Ambiguous	Ambiguous Positive	The m/z 277 quantifier ion used to quantify this component was very small and noisy but was nonetheless a real peak and managed to pass through the matching algorithm. The quantitative result from this match would be subject to noise interference. This would not be matched under the usual default Min. Peak Area filter settings.
95	+	Yes	True Positive		+	Yes	True Positive		+	Yes	True Positive		+	Yes	True Positive		YES	Ribitol (5TMS)	26.4747	1719.7	5.1 scans	0.95	73 m/z	4.8e-05	0.00907	2577	0.9	719	3016506	116147999	110672620	-0.1	100	98	98	100	Ribitol (5TMS)	26.4747	1719.7	5.1 scans	0.95	73 m/z	4.8e-05	0.00907	2577	0.9	719	3016506	116147999
96	+	Yes	True Positive		+	Yes	True Positive		+	Yes	True Positive		+	Yes	True Positive		YES	[Glycerol-2-phosphate (4TMS), MS81, RI1723.5]	26.5415	1723.2	4.9 scans	0.22	299 m/z	0.0041	5.79e-05	2588	1.1	59	34805	741452	678463	-0.3	96	98	93	99	[Glycerol-2-phosphate (4TMS), MS81, RI1723.5]	26.5447	1723.4	4.9 scans	0.22	299 m/z	0.0041	5.78e-05	2588	1.1	60	35303	740171
97	-	No	False Negative		-	No	False Negative		+	Yes	True Positive		+	Yes	True Positive
98	-	No	False Negative		-	No	False Negative		-	No	False Negative		+	Yes	True Positive
99	-	No	False Negative	This peak was not matched because it was insufficiently deconvoluted	-	No	False Negative	This peak was not matched because it was insufficiently deconvoluted	-	No	False Negative	Min. Peak area setting too high - clear peak was filtered out	+	Yes	True Positive	Both the quantifier ion m/z 277 and the abundant qualifier ion m/z 117 (and other qualifier ions) co-apexed at precisely the expected RI.
100	+	Yes	True Positive		+	Yes	True Positive		+	Yes	True Positive		+	Yes	True Positive		YES	Putrescine (4TMS)	26.8062	1737.4	5.2 scans	0.92	174 m/z	7.1e-05	0.0019	2629	1	327	2034445	24330893	23472825	-0.4	99	98	97	99	Putrescine (4TMS)	26.8062	1737.4	5.2 scans	0.92	174 m/z	7.1e-05	0.0019	2629	1	327	2036055	24330893
101	+	Yes	True Positive		+	Yes	True Positive		+	Yes	True Positive		+	Yes	True Positive		YES	[2-Keto-l-gluconic acid, penta(O-trimethylsilyl)-, MS81, RI1747.6]	26.9939	1747.5	4.9 scans	0.91	TIC	0.00015	0.00249	2659	0.9	391	954447	31886275	30842026	-0.1	100	100	100	100	[2-Keto-l-gluconic acid, penta(O-trimethylsilyl)-, MS81, RI1747.6]	26.9939	1747.5	4.9 scans	0.91	TIC	0.00015	0.00249	2659	0.9	391	954447	31886275
102	+	Yes	True Positive		+	Yes	True Positive		+	Yes	True Positive		+	Yes	True Positive		YES	cis-Aconitic acid (3TMS)	27.0556	1750.8	5.2 scans	0.47	147 m/z	0.0034	9.45e-05	2668	1.3	81	42205	1210142	1153823	-0.2	92	95	77	94	cis-Aconitic acid (3TMS)	27.0562	1750.8	>6 scans	0.55	TIC	0.0029	8.95e-05	2668	1.3	86	49143	1146113
103	+	Yes	True Positive		+	Yes	True Positive		+	Yes	True Positive		+	Yes	True Positive		YES	[Glycerol-3-phosphate (4TMS), MS93, RI1759.6, Putative but Unconfirmed]	27.2178	1759.5	5.1 scans	0.72	357 m/z	0.00047	0.000897	2694	1.1	223	308132	11486743	10532810	-0.1	100	99	97	100	[Glycerol-3-phosphate (4TMS), MS93, RI1759.6, Putative but Unconfirmed]	27.2178	1759.5	5.1 scans	0.72	357 m/z	0.00047	0.000897	2694	1.1	223	308132	11486743
104	+	Yes	True Positive		+	Yes	True Positive		+	Yes	True Positive		+	Yes	True Positive		YES	[D-Ribofuranose, 1,2,3,5-tetrakis-O-(trimethylsilyl)-, MS83, RI1764]	27.2992	1763.8	5.2 scans	0.91	217 m/z	5.4e-05	0.00333	2707	1.1	427	2673695	42643091	39893654	-0.2	100	99	99	99	[D-Ribofuranose, 1,2,3,5-tetrakis-O-(trimethylsilyl)-, MS83, RI1764]	27.2992	1763.8	5.2 scans	0.91	217 m/z	5.4e-05	0.00333	2707	1.1	427	2676999	42643091
105	+	Yes	True Positive		~	Yes	True Positive		+	Yes	True Positive		+	Yes	True Positive		YES	Unknown Allantoin derivative 4	27.3787	1768.1	5.4 scans	0.25	243 m/z	0.0037	7.22e-05	2719	1.1	64	38931	924574	876218	-0.4	80	83	69	96	? Unknown Allantoin derivative 4	27.3787	1768.1	5.3 scans	0.26	243 m/z	0.0036	7.35e-05	2719	1.1	66	39990	941221
106	+	Yes	True Positive		+	Yes	True Positive		+	Yes	True Positive		+	Yes	True Positive		YES	[2-Keto-l-gluconic acid, penta(O-trimethylsilyl)-, MS86, RI1774.2]	27.492	1774.2	5.3 scans	0.29	292 m/z (156)	0.00057	0.000522	2737	1.1	164	255519	6684593	6161575	0	89	91	68	98	[2-Keto-l-gluconic acid, penta(O-trimethylsilyl)-, MS86, RI1774.2]	27.492	1774.2	5.1 scans	0.27	292 m/z (156)	0.00058	0.00045	2737	1	156	249229	5762580
107	+	Yes	True Positive		+	Yes	True Positive		+	Yes	True Positive		+	Yes	True Positive		YES	L-Glutamine (3TMS)	27.5232	1775.8	5.4 scans	0.87	156 m/z	6.4e-05	0.0052	2742	0.8	516	2262280	66589812	61539399	0.2	93	92	91	98	L-Glutamine (3TMS)	27.5232	1775.8	5.4 scans	0.87	156 m/z	6.4e-05	0.0052	2742	0.8	516	2262280	66589812
108	+	Yes	True Positive		+	Yes	True Positive		+	Yes	True Positive		+	Yes	True Positive		YES	[Arabinofuranose, 1,2,3,5-tetrakis-O-(trimethylsilyl)-, MS75, RI1777.7]	27.5537	1777.5	5.7 scans	0.24	217 m/z (156)	0.00031	0.000428	2746	0.8	137	459053	5480854	4990086	-0.2	89	95	84	98	[Arabinofuranose, 1,2,3,5-tetrakis-O-(trimethylsilyl)-, MS75, RI1777.7]	27.5537	1777.5	5.7 scans	0.24	217 m/z (156)	0.00031	0.000448	2746	0.7	137	459391	5736968
109	+	Yes	True Positive		+	Yes	True Positive		+	Yes	True Positive		+	Yes	True Positive		YES	[Galactaric acid, 2,3,4,5-tetrakis-O-(trimethylsilyl)-, bis(trimethylsilyl) est	27.9354	1797.9	6.5 scans	0.56	TIC	0.0015	0.000255	2807	0.7	114	97224	3265462	2996484	-0.1	89	87	86	97	[Galactaric acid, 2,3,4,5-tetrakis-O-(trimethylsilyl)-, bis(trimethylsilyl) est	27.9322	1797.8	5.7 scans	0.54	73 m/z	0.0015	0.000258	2806	0.8	112	92248	3303879
110	-	No	False Negative	Sensitivity setting too low - clear peak was missed	~	Yes	True Positive		-	No	False Negative	Min. Peak area setting too high - clear peak was filtered out	+	Yes	True Positive																						?? Glyceric acid-3-phosphate (4TMS)	28.02	1802.5	4.6 scans	0.057	145 m/z	0.039	5.97e-06	2820	0.9	20	3694	76450
111	~	Yes	True Positive		~	Yes	True Positive		+	Yes	True Positive		+	Yes	True Positive		YES	? Shikimic acid (4TMS)	28.0792	1805.6	5.1 scans	0.54	204 m/z	0.0014	0.00017	2829	1	100	102619	2176975	1979586	-0.4	76	81	73	82	? Shikimic acid (4TMS)	28.0792	1805.6	5.1 scans	0.53	204 m/z	0.0014	0.000165	2829	1	99	101732	2112946
112	+	Yes	True Positive		+	Yes	True Positive		+	Yes	True Positive		+	Yes	True Positive		YES	Citric acid (4TMS)	28.2376	1814.1	5.2 scans	0.94	TIC	3.4e-05	0.0105	2854	0.9	756	4193209	134460197	123936647	0.3	99	97	94	100	Citric acid (4TMS)	28.2376	1814.1	5.2 scans	0.94	TIC	3.4e-05	0.0105	2854	0.9	756	4193209	134460197
113	-	No	False Negative	This peak was not matched because it was insufficiently deconvoluted	-	No	False Negative	This peak was not matched because it was insufficiently deconvoluted	+	Yes	True Positive	The specific m/z 245 ion used to quantify this component gave a clear peak that co-apexed with qualifier ions at precisely the expected RI.	+	Yes	True Positive	The specific m/z 245 ion used to quantify this component gave a clear peak that co-apexed with qualifier ions at precisely the expected RI.
114	-	No	False Negative	This peak was not matched because it was insufficiently deconvoluted	-	No	False Negative	This peak was not matched because it was insufficiently deconvoluted	+	Yes	True Positive	The specific m/z 256 ion used to quantify this component gave a clear peak that co-apexed with qualifier ions at precisely the expected RI.	+	Yes	True Positive	The specific m/z 256 ion used to quantify this component gave a clear peak that co-apexed with qualifier ions at precisely the expected RI.
115	~	Yes	True Positive		+	Yes	True Positive		+	Yes	True Positive		+	Yes	True Positive		YES	? [D-Galactofuranose, 1,2,3,5,6-pentakis-O-(trimethylsilyl)-, MS78, RI1833.2]	28.5894	1833	9.8 scans	0.18	217 m/z (204)	0.0023	8.2e-05	2909	2.3	50	63311	1050070	1046268	-0.2	78	91	63	89	[D-Galactofuranose, 1,2,3,5,6-pentakis-O-(trimethylsilyl)-, MS78, RI1833.2]	28.5894	1833	9.8 scans	0.2	217 m/z (204 299)	0.0022	9.14e-05	2909	2.3	53	63583	1170444
116	+	Yes	True Positive		-	No	False Negative	This peak was not matched because it was insufficiently deconvoluted	+	Yes	True Positive		+	Yes	True Positive		YES	p-Aminobenzoic acid (2TMS)	28.6753	1837.6	5.5 scans	0.075	266 m/z (191)	0.016	1.38e-05	2923	0.8	27	9012	176719	167828	-0.5	84	95	63	93
117	+	Yes	True Positive		+	Yes	True Positive		-	No	False Negative	This match failed because of a discrepancy between the library spectrum and observed spectrum with regard to the relative abundance of the m/z 204 quantifier ion	-	No	False Negative	This match failed because of a discrepancy between the library spectrum and observed spectrum with regard to the relative abundance of the m/z 204 quantifier ion		[D-Mannopyranoside, methyl 2,3,4,6-tetrakis-O-(trimethylsilyl)-, MS80, RI1844.6	28.8057	1844.6	6.2 scans	0.34	TIC	0.0037	4.97e-05	2943	1	77	39383	636445	567606	0	87	89	85	94	[D-Mannopyranoside, methyl 2,3,4,6-tetrakis-O-(trimethylsilyl)-, MS80, RI1844.6	28.8057	1844.6	6.2 scans	0.34	TIC	0.0037	4.97e-05	2943	1	77	39383	636445
118	+	Yes	True Positive		+	Yes	True Positive		+	Yes	True Positive		+	Yes	True Positive		YES	[Tetradecanoic acid (1TMS), MS93, RI1849.4, Putative but Unconfirmed]	28.8891	1849	4.9 scans	0.68	285 m/z	0.00092	0.000349	2956	1	147	157134	4469201	4231345	-0.4	100	100	98	100	[Tetradecanoic acid (1TMS), MS93, RI1849.4, Putative but Unconfirmed]	28.8878	1849	4.9 scans	0.68	285 m/z	0.00092	0.00034	2956	1	147	157269	4353949
119	-	No	False Negative	This peak was not matched because it was insufficiently deconvoluted	-	No	False Negative	This peak was not matched because it was insufficiently deconvoluted	+	Yes	True Positive		+	Yes	True Positive
120	+	Yes	True Positive		+	Yes	True Positive		-	No	False Negative		-	No	False Negative			D-(-)-Fructose methoxime (5TMS)	29.0609	1858.2	12.5 scans	1	103 m/z	1.7e-05	0.0687	2983	0.2	1361	8275613	879753862	866829600	-0.5	99	98	98	99	D-(-)-Fructose methoxime (5TMS)	29.1009	1860.4	10.7 scans	0.96	TIC	1.7e-05	0.0836	2990	0.4	1560	8388096	1070559285
121	+	Yes	True Positive		+	Yes	True Positive		+	Yes	True Positive		+	Yes	True Positive		YES	D-(-)-Fructose derivative 2	29.2454	1868.1	10.3 scans	1	307 m/z	1.7e-05	0.0678	3012	0.2	1431	8193542	868228703	841903541	0.4	98	97	97	98	D-(-)-Fructose derivative 2	29.2454	1868.1	>12 scans	1	307 m/z	1.7e-05	0.0678	3012	0.2	1431	8194133	868228703
122	+	Yes	True Positive		+	Yes	True Positive		+	Yes	True Positive		+	Yes	True Positive		YES	D-(+)-Galactose methoxime (5TMS)	29.4063	1876.8	6.0 scans	0.88	319 m/z	7.1e-05	0.00688	3038	1.2	583	2043909	88103444	80108501	0.5	100	99	99	99	D-(+)-Galactose methoxime (5TMS)	29.4063	1876.8	6.0 scans	0.89	319 m/z	7e-05	0.00688	3038	1.2	584	2057409	88103444
123	~	Yes	True Positive		+	Yes	True Positive		+	Yes	True Positive		+	Yes	True Positive		YES	??? D-(+)-Glucose methoxime (5TMS)	29.5316	1883.5	16.1 scans	0.45	160 m/z (73 133)	1.9e-05	0.0577	3057	1.1	1123	7490560	738890799	713840225	1.5	64	72	35	68	D-(+)-Glucose methoxime (5TMS)	29.5316	1883.5	16.8 scans	0.91	TIC	1.8e-05	0.117	3057	1.1	1601	7848535	1498270770
124	+	No	False Positive	This is a second reporting on the same peak	-	Yes	True Negative		-	Yes	True Negative		-	Yes	True Negative			D-(+)-Glucose methoxime (5TMS)	29.5316	1883.5	16.8 scans	0.91	TIC	1.8e-05	0.117	3057	1.1	1601	7848535	1498270770	1423372508	1.7	94	93	94	94
125	+	No	False Positive	This is a third reporting on the same peak	+	No	False Positive	This is a second reporting on the same peak	-	Yes	True Negative		+	No	False Positive	The signal peak here is an artefact due to detector saturation		D-(+)-Glucose methoxime (5TMS)	29.5641	1885.2	>6 scans	0.99	45 m/z	1.7e-05	0.0547	3063	999	1575	8388096	700473599	692970785	-0.5	96	94	96	95	D-(+)-Glucose methoxime (5TMS)	29.5844	1886.3	>2 scans	0.99	147 m/z	1.7e-05	0.0231	3066	1.1	1558	8388096	295812434
126	+	No	False Positive	This is a deconvolution error	~	No	False Positive	This is a deconvolution error	-	Yes	True Negative		-	Yes	True Negative																						? D-(+)-Galactose methoxime (5TMS) Derivative 2	29.7969	1897.7	>4 scans	0.12	366 m/z	0.00063	0.000264	3099	0.5	141	230206	3380714
127	+	Yes	True Positive		+	Yes	True Positive		+	Yes	True Positive		+	Yes	True Positive		YES	n-nonadecane	29.837	1899.8	8.9 scans	0.29	319 m/z (205)	3.3e-05	0.0177	3105	1.5	772	4401324	226661475	219465280	-0.2	85	87	82	87	n-nonadecane	29.837	1899.8	8.9 scans	0.29	319 m/z (205)	3.3e-05	0.0177	3105	1.5	772	4404710	226661475
128	-	No	False Negative		-	No	False Negative		+	Yes	True Positive		+	Yes	True Positive
129	+	Yes	True Positive		+	Yes	True Positive		+	Yes	True Positive		+	Yes	True Positive		YES	L-Lysine (4TMS)	30.0234	1911.7	5.1 scans	0.3	174 m/z	0.0019	0.000143	3135	1.1	91	74294	1831220	1765299	-0.4	89	98	65	93	L-Lysine (4TMS)	30.0234	1911.7	5.2 scans	0.3	174 m/z	0.0019	0.00014	3135	1.1	91	73374	1792803
130	+	Yes	True Positive		+	Yes	True Positive		-	Yes	True Negative		-	Yes	True Negative			Sorbitol (6TMS)	30.1233	1918.1	5.0 scans	0.21	319 m/z	0.0062	3.98e-05	3150	1	54	23326	509668	493999	-0.5	89	96	73	92	Sorbitol (6TMS)	30.1195	1917.9	7.2 scans	0.3	TIC	0.0054	3.72e-05	3150	0.6	63	26904	476373
131	-	Yes	True Negative		+	Yes	True Positive	This is the actual retention time when the specific m/z 319 quantifier ion peaks	+	Yes	True Positive	This is the actual retention time when the specific m/z 319 quantifier ion peaks	+	Yes	True Positive	This is the actual retention time when the specific m/z 319 quantifier ion peaks	YES																				Sorbitol (6TMS)	30.1208	1918	4.8 scans	0.22	319 m/z	0.0062	3.4e-05	3150	1.1	55	23188	435395
132	-	No	False Negative	This peak was not matched because it was not deconvoluted	-	No	False Negative	This peak was not matched because it was not deconvoluted	+	Yes	True Positive	The specific m/z 333 ion used to quantify this component gave a clear peak that co-apexed with qualifier ions at precisely the expected RI.	+	Yes	True Positive	The specific m/z 333 ion used to quantify this component gave a clear peak that co-apexed with qualifier ions at precisely the expected RI.
133	~	No	False Positive	RI error too high	~	No	False Positive	RI error too high	-	Yes	True Negative		-	Yes	True Negative			??? [Unknown, RI2540.3]	30.2022	1923.2	5.0 scans	0.83	204 m/z	0.0002	0.000901	3163	0.9	234	723839	11537966	11171414	-617.1	64	83	89	93	??? [Unknown, RI2540.3]	30.2022	1923.2	5.0 scans	0.83	204 m/z	0.0002	0.000901	3163	0.9	234	723839	11537966
134	+	Yes	True Positive		+	Yes	True Positive		+	Yes	True Positive		+	Yes	True Positive		YES	L-Tyrosine (3TMS)	30.3498	1932.6	5.0 scans	0.54	218 m/z	0.00068	0.000194	3186	1.1	107	213818	2484312	2429107	-0.4	97	99	88	98	L-Tyrosine (3TMS)	30.3498	1932.6	5.0 scans	0.54	218 m/z	0.00068	0.000194	3186	1.1	107	213312	2484312
135	-	No	False Negative		~	Yes	True Positive	Manual inspection suggested that Ascorbic acid (4TMS) was indeed present at the RT reported here by AMDIS. It was a very small and mostly convoluted peak (hence the poor MS match) but the specific m/z 332 quantifier ion was quite clear and supported by other qualifier ions such as 245 and 374.	-	No	False Negative	Thile MetabolomeExpress correctly detected the m/z 332 quantifier ion for this component, the high degree of convolution in this peak made it too difficult to obtain a sufficient number of correct-ration quantifier ions and the peak was not matched in this run.	-	No	False Negative	Thile MetabolomeExpress correctly detected the m/z 332 quantifier ion for this component, the high degree of convolution in this peak made it too difficult to obtain a sufficient number of correct-ration quantifier ions and the peak was not matched in this run.																					??? L-Ascorbic Acid (4TMS)	30.4261	1937.5	4.4 scans	0.044	374 m/z	0.016	6.82e-06	3198	1.2	21	8675	87335
136	+	Yes	True Positive		+	Yes	True Positive		+	Yes	True Positive		+	Yes	True Positive		YES	[D-Fructose, 6-O-[2,3,4,6-tetrakis-O-(trimethylsilyl)-D-glucopyranosyl]-1,3,4,5	30.5693	1946.7	5.3 scans	0.89	TIC	0.00022	0.00192	3221	1	331	663851	24587008	22479583	-0.2	100	100	99	100	[D-Fructose, 6-O-[2,3,4,6-tetrakis-O-(trimethylsilyl)-D-glucopyranosyl]-1,3,4,5	30.5693	1946.7	5.2 scans	0.88	217 m/z	0.00022	0.00192	3221	1	330	659802	24587008
137	+	Yes	True Positive		+	Yes	True Positive		+	Yes	True Positive		+	Yes	True Positive		YES	[D-Glucose, 2,3,4,5,6-pentakis-O-(trimethylsilyl)-, MS87, RI1966.6]	30.8817	1966.7	>5 scans	0.66	TIC	0.00031	0.000593	3270	0.9	186	466586	7593800	7051132	0.1	99	99	98	99	[D-Glucose, 2,3,4,5,6-pentakis-O-(trimethylsilyl)-, MS87, RI1966.6]	30.8817	1966.7	>5 scans	0.66	TIC	0.00031	0.000593	3270	0.9	186	466586	7593800
138	+	Yes	True Positive		+	Yes	True Positive		+	Yes	True Positive		+	Yes	True Positive		YES	[Galactonic acid (6TMS), MS90, RI1980.7]	31.0954	1980.4	5.7 scans	0.51	TIC	0.0027	0.000104	3303	0.6	84	53966	1331796	1178465	-0.3	96	98	95	99	[Galactonic acid (6TMS), MS90, RI1980.7]	31.0942	1980.3	5.4 scans	0.48	73 m/z	0.0028	0.000109	3303	0.7	81	51458	1395825
139	+	Yes	True Positive		+	Yes	True Positive		-	No	False Negative	Min. Peak area setting too high - clear peak was filtered out	+	Yes	True Positive		YES	D-Gluconic acid (6TMS)	31.1654	1984.9	5.4 scans	0.6	73 m/z	0.0019	0.000185	3314	1.1	104	73513	2369061	2191126	-0.4	88	91	81	90	D-Gluconic acid (6TMS)	31.1641	1984.8	5.4 scans	0.59	73 m/z	0.0019	0.000178	3314	1.1	104	73333	2279420
140	-	No	False Negative	The spectrum extracted by AMDIS at this RT was contaminated by an m/z 319 ion from an almost exactly overlapping component with a slightly higher RT. This caused the spectrum to not be matched to its true identity, Glucaric acid (6TMS) which does not give an m/z 319 fragment. Sending the extracted spectrum to NIST MS Search gave hits to Gluconic acid (6TMS) which does give m/z 319 but this cannot…	-	No	False Negative	The spectrum extracted by AMDIS at this RT was contaminated by an m/z 319 ion from an almost exactly overlapping component with a slightly higher RT. This caused the spectrum to not be matched to its true identity, Glucaric acid (6TMS) which does not give an m/z 319 fragment. Sending the extracted spectrum to NIST MS Search gave hits to Gluconic acid (6TMS) which does give m/z 319 but this cannot…	-	No	False Negative	Min. Peak area setting too high - clear peak was filtered out	+	Yes	True Positive	The spectrum extracted by AMDIS at this RT was contaminated by an m/z 319 ion from an almost exactly overlapping component with a slightly higher RT. This caused the spectrum to not be matched to its true identity, Glucaric acid (6TMS) which does not give an m/z 319 fragment. Sending the extracted spectrum to NIST MS Search gave hits to Gluconic acid (6TMS) which does give m/z 319 but this cannot…
141	+	Yes	True Positive		+	Yes	True Positive		+	Yes	True Positive		+	Yes	True Positive		YES	Hexadecanoic acid (1TMS)	32.1222	2046.1	5.0 scans	0.93	117 m/z	8.6e-05	0.00452	3465	0.9	506	1678965	57881914	53308220	-0.1	100	100	100	100	Hexadecanoic acid (1TMS)	32.1222	2046.1	5.0 scans	0.93	117 m/z	8.7e-05	0.00452	3465	0.9	506	1677375	57881914
142	+	Yes	True Positive		+	Yes	True Positive		+	Yes	True Positive		+	Yes	True Positive		YES	[Inositol, scyllo- (6TMS), MS88, RI2078.2, Putative but Unconfirmed]	32.621	2078	5.3 scans	0.83	305 m/z	0.00056	0.000841	3543	1	213	259378	10769622	9979283	-0.2	100	100	99	100	[Inositol, scyllo- (6TMS), MS88, RI2078.2, Putative but Unconfirmed]	32.621	2078	5.3 scans	0.83	305 m/z	0.00056	0.000841	3543	1	213	259378	10769622
143	~	Yes	True Positive	The specific m/z 319 quantifier ion and m/z 205 qualifier ions showed clear peaks apexing together at the right RI.	-	No	False Negative	This peak was not matched because it wasn't deconvoluted at all. It was a very small peak occuring at the beginning of a much larger peak. The specific m/z 319 quantifier ion and m/z 205 qualifier ions showed clear peaks apexing together at the right RI.	+	Yes	True Positive	The specific m/z 319 quantifier ion and qualifier ions showed clear peaks apexing together at the right RI.	+	Yes	True Positive	The specific m/z 319 quantifier ion and qualifier ions showed clear peaks apexing together at the right RI.	YES	? [Sedoheptulose methoxime (6TMS), MS85, RI2094.1]	32.859	2093.3	6.4 scans	0.04	319 m/z (441)	0.006	4e-05	3580	0.7	42	23990	512229	489491	-0.8	76	92	45	88
144	+	Yes	True Positive		+	Yes	True Positive		+	Yes	True Positive		+	Yes	True Positive		YES	[Uric acid (4TMS), MS81, RI2094.8, Putative but Unconfirmed]	32.8793	2094.6	5.1 scans	0.91	TIC	0.00013	0.00265	3584	1.1	387	1098669	33935193	30820893	-0.2	100	100	99	100	[Uric acid (4TMS), MS81, RI2094.8, Putative but Unconfirmed]	32.8793	2094.6	5.1 scans	0.91	TIC	0.00013	0.00265	3584	1.1	387	1098669	33935193
145	+	Yes	True Positive		+	Yes	True Positive		+	Yes	True Positive		+	Yes	True Positive		YES	[Sedoheptulose methoxime (6TMS), MS86, RI2116.9]	33.2133	2116	5.3 scans	0.53	TIC	0.0027	9.81e-05	3636	1.2	86	52923	1256242	1101309	-0.9	81	83	76	96	[Sedoheptulose methoxime (6TMS), MS86, RI2116.9]	33.2114	2115.8	5.3 scans	0.55	319 m/z	0.0026	0.000124	3636	1	88	54152	1587911
146	+	Yes	True Positive		+	Yes	True Positive		+	Yes	True Positive		+	Yes	True Positive		YES	[Sedoheptulose methoxime (6TMS), MS84, RI2122.6]	33.3024	2121.7	5.1 scans	0.58	TIC	0.0019	0.000113	3650	1	95	74785	1447048	1440224	-0.9	94	99	90	97	[Sedoheptulose methoxime (6TMS), MS84, RI2122.6]	33.3024	2121.7	5.1 scans	0.58	TIC	0.0019	0.000113	3650	1	95	74785	1447048
147	+	Yes	True Positive		+	Yes	True Positive		+	Yes	True Positive		+	Yes	True Positive		YES	[Gulose, 2,3,4,5,6-pentakis-O-(trimethylsilyl)-, MS82, RI2171.7]	34.0836	2171.7	4.9 scans	0.88	204 m/z	0.00016	0.0012	3773	1	269	861197	15366880	14921101	0	100	100	99	100	[Gulose, 2,3,4,5,6-pentakis-O-(trimethylsilyl)-, MS82, RI2171.7]	34.0836	2171.7	4.8 scans	0.89	204 m/z	0.00016	0.0012	3773	0.9	269	862135	15366880
148	+	Yes	True Positive		+	Yes	True Positive		+	Yes	True Positive		+	Yes	True Positive		YES	n-docosane	34.5252	2199.9	5.8 scans	0.97	TIC	2.9e-05	0.0133	3842	0.6	808	5001750	170316250	166355894	-0.1	100	100	100	100	n-docosane	34.5252	2199.9	5.8 scans	0.97	TIC	2.9e-05	0.0133	3842	0.6	808	5001750	170316250
149	+	Yes	True Positive		+	Yes	True Positive		+	Yes	True Positive		+	Yes	True Positive		YES	[9,12-Octadecadienoic acid (Z,Z)-, trimethylsilyl ester, MS92, RI2208.2]	34.6327	2208.2	5.0 scans	0.85	337 m/z	0.00097	0.000879	3859	1	229	150315	11256239	10494421	0	100	100	99	100	[9,12-Octadecadienoic acid (Z,Z)-, trimethylsilyl ester, MS92, RI2208.2]	34.6327	2208.2	4.9 scans	0.85	75 m/z	0.00096	0.000878	3859	1	230	150655	11243434
150	-	No	False Negative	Manual inspection indicated the presence of Tryptophan (3TMS). It was not matched by AMDIS because it was a very small peak overshadowed by large neighbouring peaks, preventing proper deconvolution.	-	No	False Negative	Manual inspection indicated the presence of Tryptophan (3TMS). It was not matched by AMDIS because it was a very small peak overshadowed by large neighbouring peaks, preventing proper deconvolution.	+	Yes	True Positive	Tryptophan (3TMS) has a very simple spectrum with m/z 202 being the main specific signal. It also gives some m/z 73 and some 291 but 73 is very non-specific and 291 is very weak and therefore susceptible to interference from large neighbouring peaks. Tryptophan (3TMS) is also a very small peak in between other much larger peaks which makes full deconvolution difficult. Despite this, MetabolomeExp…	+	Yes	True Positive	Tryptophan (3TMS) has a very simple spectrum with m/z 202 being the main specific signal. It also gives some m/z 73 and some 291 but 73 is very non-specific and 291 is very weak and therefore susceptible to interference from large neighbouring peaks. Tryptophan (3TMS) is also a very small peak in between other much larger peaks which makes full deconvolution difficult. Despite this, MetabolomeExp…
151	+	Yes	True Positive		+	Yes	True Positive		+	Yes	True Positive		+	Yes	True Positive		YES	[Oleic acid, trimethylsilyl ester, MS89, RI2214.4]	34.7122	2214.3	5.6 scans	0.65	339 m/z	0.0014	0.000481	3872	1	160	103010	6159558	5787991	-0.1	98	100	97	99	[Oleic acid, trimethylsilyl ester, MS89, RI2214.4]	34.7122	2214.3	5.6 scans	0.64	339 m/z	0.0014	0.000477	3872	1.1	159	102324	6108335
152	+	Yes	True Positive		+	Yes	True Positive		+	Yes	True Positive		+	Yes	True Positive		YES	Octadecanoic acid (1TMS)	35.0882	2243.1	5.4 scans	0.94	117 m/z	5.4e-05	0.00792	3931	0.8	650	2661902	101421406	93096805	0.1	100	100	100	100	Octadecanoic acid (1TMS)	35.0882	2243.1	5.4 scans	0.94	117 m/z	5.4e-05	0.00792	3931	0.8	650	2661902	101421406
153	+	Yes	True Positive		+	Yes	True Positive		+	Yes	True Positive		+	Yes	True Positive		YES	D-Fructose-6-phosphate methoxime (6TMS) EZ Peak 1	35.7486	2293.8	6.7 scans	0.35	TIC	0.0053	4.53e-05	4035	1	59	27528	580100	580344	0.9	83	91	71	91	D-Fructose-6-phosphate methoxime (6TMS) EZ Peak 1	35.7486	2293.8	6.7 scans	0.35	TIC	0.0053	4.53e-05	4035	1	59	27528	580100
154	+	Yes	True Positive		+	Yes	True Positive		+	Yes	True Positive		+	Yes	True Positive		YES	[2-O-Glycerol-d-galactopyranoside, (6TMS), MS88, RI2300.8]	35.8376	2300.6	4.9 scans	0.94	204 m/z	5.4e-05	0.00374	4049	1	470	2668933	47893442	45744313	-0.2	100	99	100	100	[2-O-Glycerol-d-galactopyranoside, (6TMS), MS88, RI2300.8]	35.8383	2300.7	4.9 scans	0.94	204 m/z	5.4e-05	0.00374	4049	1	470	2671044	47893442
155	+	Yes	True Positive		+	Yes	True Positive		+	Yes	True Positive		+	Yes	True Positive		YES	D-Glucose-6-phosphate methoxime (6TMS) EZ Peak 1	35.9248	2307.3	5.0 scans	0.69	TIC	0.0015	0.000285	4062	1	136	96777	3649634	3184944	0.4	96	98	89	97	D-Glucose-6-phosphate methoxime (6TMS) EZ Peak 1	35.9248	2307.3	5.0 scans	0.69	TIC	0.0015	0.000285	4062	1	136	96777	3649634
156	+	Yes	True Positive		+	Yes	True Positive		+	Yes	True Positive		+	Yes	True Positive		YES	D-Glucose-6-phosphate methoxime (6TMS) EZ Peak 2	36.1977	2328.3	5.9 scans	0.36	TIC	0.0075	4.05e-05	4105	1.5	54	19388	518632	477982	-0.4	88	96	79	94	D-Glucose-6-phosphate methoxime (6TMS) EZ Peak 2	36.1964	2328.2	5.0 scans	0.31	387 m/z	0.0095	4.34e-05	4105	1	49	15307	555769
157	-	Yes	True Negative		~	Ambiguous	Ambiguous Positive	This peak appeared as a subtle shoulder in the side another larger peak with a later retention time but a high degree of spectral overlap. It was therefore not possible to identify any specific quantifier ions giving a nice peak at the expected RI. Given the lack of peak purity, it would be safest to ignore any quantitative value returned on this peak.	-	Yes	True Negative		-	Yes	True Negative																						? [Galactitol (6TMS), MS70, RI2347.8]	36.4458	2347.3	>5 scans	0.48	TIC	0.0043	6.55e-05	4144	0	76	33335	838776
158	+	Yes	True Positive		+	Yes	True Positive		+	Yes	True Positive		+	Yes	True Positive		YES	[D-glycero-D-gulo-heptose methoxime (6TMS), MS77, RI2350.8]	36.4827	2350.1	6.2 scans	0.66	73 m/z	0.0016	0.000353	4150	0.5	118	89623	4520424	4175070	-0.7	93	95	89	96	[D-glycero-D-gulo-heptose methoxime (6TMS), MS77, RI2350.8]	36.4827	2350.1	6.2 scans	0.66	73 m/z	0.0016	0.000349	4150	0.5	118	88813	4469201
159	+	Yes	True Positive		+	Yes	True Positive		-	No	False Negative	This should have been an easy match as the peak was very clear but an integration error on the quantifier ion caused quantifier/qualifier intensity ratio checks to fail.	+	Yes	True Positive	The quantitative value reported for this peak was wrong due a rare peak integration error on an abundant, clear peak	YES	[D-Glucuronic acid, 2,3,4,5-tetrakis-O-(trimethylsilyl)-, trimethylsilyl ester,	36.701	2366.9	5.0 scans	0.71	TIC	0.0013	0.00029	4184	1.1	141	108283	3713663	3356406	-0.3	98	100	96	99	[D-Glucuronic acid, 2,3,4,5-tetrakis-O-(trimethylsilyl)-, trimethylsilyl ester,	36.6991	2366.7	5.0 scans	0.71	73 m/z	0.0013	0.000324	4184	1	140	107615	4149058
160	+	Yes	True Positive		+	Yes	True Positive		+	Yes	True Positive		+	Yes	True Positive		YES	[Inositol monophosphate, MS94, RI2407.7, Putative but Unconfirmed]	37.2309	2407.5	5.4 scans	0.81	318 m/z	0.00054	0.000793	4268	1	207	266594	10154946	9236206	-0.2	99	99	97	100	[Inositol monophosphate, MS94, RI2407.7, Putative but Unconfirmed]	37.2309	2407.5	5.4 scans	0.81	318 m/z	0.00054	0.000793	4268	1	207	266594	10154946
161	+	Yes	True Positive		+	Yes	True Positive		+	Yes	True Positive		+	Yes	True Positive		YES	[beta-D-Glc-(1,4)-D-Glc (8TMS), MS85, RI2493.5]	38.3315	2492	5.0 scans	0.72	TIC	0.00091	0.000189	4441	1.2	113	160059	2420284	2246959	-1.5	95	97	92	98	[beta-D-Glc-(1,4)-D-Glc (8TMS), MS85, RI2493.5]	38.329	2491.8	4.9 scans	0.71	204 m/z	0.00092	0.000207	4441	1	112	157831	2650787
162	-	Yes	True Negative	This peak was too small and convoluted to be manually identified with any confidence	-	Yes	True Negative	This peak was too small and convoluted to be manually identified with any confidence	+	Ambiguous	Ambiguous Positive	This peak was too small and convoluted to be manually identified with any confidence	+	Ambiguous	Ambiguous Positive	This peak was too small and convoluted to be manually identified with any confidence
163	+	Yes	True Positive		+	Yes	True Positive		+	Yes	True Positive		+	Yes	True Positive		YES	[Unknown, RI2567.4]	39.3227	2568	5.7 scans	0.75	TIC	0.00082	0.000269	4596	0.9	124	177929	3444742	3318363	0.6	96	98	93	98	[Unknown, RI2567.4]	39.3227	2568	5.7 scans	0.75	TIC	0.00082	0.000269	4596	0.9	124	177929	3444742
164	+	Yes	True Positive		+	Yes	True Positive		+	Yes	True Positive		+	Yes	True Positive		YES	[Unknown, RI2573.6]	39.4054	2574.4	5.6 scans	0.65	189 m/z	0.00082	0.000272	4609	1	118	176824	3483159	3366748	0.8	93	97	89	96	[Unknown, RI2573.6]	39.4054	2574.4	5.7 scans	0.65	189 m/z	0.00082	0.00027	4609	1	118	176671	3457548
165	-	Yes	True Negative		~	No	False Positive	RI error too high	-	Yes	True Negative		-	Yes	True Negative																						??? [Unknown Putative Disaccharide, RI2898.4]	39.8788	2610.7	10.0 scans	0.1	217 m/z	0.028	8.49e-06	4684	2.1	21	5208	108721
166	+	Yes	True Positive	While correctly identified, this was not the real RT of the apex of this peak. This RT was reported due to peak shape distortion caused by clipping due to detector saturation. Nonetheless, the entire peak was integrated.	+	Yes	True Positive	While correctly identified, this was not the real RT of the apex of this peak. This RT was reported due to peak shape distortion caused by clipping due to detector saturation. Nonetheless, the entire peak was integrated.	-	Yes	True Negative		-	Yes	True Negative			Sucrose (8TMS)	40.0225	2621.7	>15 scans	1	361 m/z	1.8e-05	0.0841	4707	0.1	1441	8005937	1076962152	1022259120	-1.1	95	93	94	94	Sucrose (8TMS)	40.0225	2621.7	>15 scans	1	361 m/z	1.8e-05	0.0841	4707	0.1	1454	8005036	1076962152
167	-	Yes	True Negative		-	Yes	True Negative		+	Yes	True Positive		+	Yes	True Positive	This value is closest to the true apex of this peak
168	+	Yes	True Positive	While correctly identified, this was not the real RT of the apex of this peak. This RT was reported due to peak shape distortion caused by clipping due to detector saturation. Nonetheless, the entire peak was integrated.	+	Yes	True Positive	While correctly identified, this was not the real RT of the apex of this peak. This RT was reported due to peak shape distortion caused by clipping due to detector saturation. Nonetheless, the entire peak was integrated.	-	Yes	True Negative		-	Yes	True Negative			Sucrose (8TMS)	40.0868	2626.7	>3 scans	0.86	217 m/z	1.9e-05	0.0272	4717	1.1	1512	7625320	348315940	323058293	1.5	85	85	76	84	Sucrose (8TMS)	40.0868	2626.7	>3 scans	0.86	217 m/z	1.9e-05	0.0272	4717	1.1	1512	7625320	348315940
169	-	Yes	True Negative		~	Yes	True Positive	This peak appeared as a subtle shoulder in the side another larger peak with a later retention time but a high degree of spectral overlap. It was therefore not possible to identify any specific quantifier ions giving a nice peak at the expected RI. Given the lack of peak purity, it would be safest to ignore any quantitative value returned on this peak.	-	Yes	True Negative		-	Yes	True Negative																						??? D-(+)-Cellobiose methoxime (8TMS) EZ Peak 1	40.828	2683.5	9.5 scans	0.058	204 m/z (217)	0.016	1.67e-05	4832	0.6	25	8872	213856
170	~	No	False Positive	RI error too high	~	No	False Positive	RI error too high	-	Yes	True Negative		-	Yes	True Negative			??? [Unknown Putative Disaccharide, RI2923.4]	41.1009	2704.5	5.8 scans	0.28	361 m/z	0.0071	3.55e-05	4876	0.8	47	20316	454604	455266	-218.9	68	92	80	95	??? [Unknown Putative Disaccharide, RI2923.4]	41.1003	2704.4	5.8 scans	0.28	TIC	0.0078	1.79e-05	4876	0.9	46	18650	229223
171	+	Yes	True Positive		+	Yes	True Positive		-	No	False Negative		-	No	False Negative			[Maltose methoxime (8TMS) EZ Peak 1, MS92, RI2717.6]	41.2631	2716.9	6.5 scans	0.29	TIC	0.0051	2.6e-05	4901	1.4	56	28634	332949	332914	-0.7	88	97	75	93	[Maltose methoxime (8TMS) EZ Peak 1, MS92, RI2717.6]	41.2631	2716.9	6.5 scans	0.29	TIC	0.0051	2.6e-05	4901	1.4	56	28634	332949
172	~	Yes	True Positive		~	Yes	True Positive		+	Yes	True Positive		+	Yes	True Positive		YES	? [Unknown, RI2731.2]	41.4661	2732.5	5.8 scans	0.054	425 m/z	0.0067	3.57e-05	4933	1.1	42	21539	457165	423882	1.3	79	87	62	86	? [Unknown, RI2731.2]	41.4661	2732.5	5.8 scans	0.056	425 m/z	0.0066	3.51e-05	4933	1.1	42	22067	449481
173	+	Ambiguous	Ambiguous Positive	This peak was reported as two separate components (this unknown and Maltose (8TMS)) when in fact manual inspection indicated only one component. The true identity was probably Maltose methoxyamine (8TMS). The spectrum for this library entry is almost exactly the same as that for Maltose methoxyamine (8TMS) but the RI for the unknown is 3.1 units higher. This is an ambiguous call and it would be s…	-	Yes	True Negative		-	Yes	True Negative		-	Yes	True Negative			[Unknown, RI2744.6]	41.6003	2742.8	11.1 scans	0.47	204 m/z	0.0033	0.000165	4955	1.1	79	43925	2112946	1942620	-1.8	85	90	79	96
174	+	Yes	True Positive		+	Yes	True Positive		+	Yes	True Positive		+	Yes	True Positive		YES	Maltose methoxyamine (8TMS)	41.6022	2742.9	11.7 scans	0.46	TIC	0.0034	9.75e-05	4955	0.8	78	42500	1248559	1187888	1.4	84	89	78	88	Maltose methoxyamine (8TMS)	41.6003	2742.8	11.5 scans	0.49	204 m/z	0.0032	0.000132	4955	1	80	44669	1690357
175	-	No	False Negative	This peak was quite heavily convoluted with an overlapping peak but enough specific signals co-apexing at the expected RI were well resolved to enable manual identification.	-	No	False Negative	This peak was quite heavily convoluted with an overlapping peak but enough specific signals co-apexing at the expected RI were well resolved to enable manual identification.	+	Yes	True Positive	The specific m/z 454 ion used to quantify this component gave a clear peak at precisely the expected RI and was supported by appropriate qualifier ions in the expected intensity ratios.	+	Yes	True Positive	The specific m/z 454 ion used to quantify this component gave a clear peak at precisely the expected RI and was supported by appropriate qualifier ions in the expected intensity ratios.
176	-	No	False Negative	Sensitivity setting too low - clear peak was missed	~	Yes	True Positive		-	No	False Negative	Manual inspection strongly supported the presence of this component, albeit in a very small amount. The Min. Peak Area setting was too high in this case and the qualifier ions were filtered out.	+	Yes	True Positive	The specific m/z 324 ion used to quantify this component gave a clear peak at precisely the expected RI and was supported by appropriate qualifier ions in the expected intensity ratios. The peak was very small and a low Minimum Peak Area setting were required in order to pick up the qualifier ions required for a positive match.	YES																				?? [9H-Purin-2-amine, N-(trimethylsilyl)-6-[(trimethylsilyl)oxy]-9-[2,3,5-tris-O-(	41.8459	2761.6	4.6 scans	0.04	324 m/z	0.036	4.67e-06	4993	1.2	16	4055	59803
177	~	Ambiguous	Ambiguous Positive	The m/z 361 ion used by MetabolomeExpress to quantify this component gave a clear peak that co-apexed with qualifier ions at precisely the expected RI. However, there were other ions not in the library spectrum that also apexed at this time and it seems likely that the very common m/z 361 ion was contaminated by signal from an exactly co-eluting component. This explains why the AMDIS extracted sp…	~	Ambiguous	Ambiguous Positive	The m/z 361 ion used by MetabolomeExpress to quantify this component gave a clear peak that co-apexed with qualifier ions at precisely the expected RI. However, there were other ions not in the library spectrum that also apexed at this time and it seems likely that the very common m/z 361 ion was contaminated by signal from an exactly co-eluting component. This explains why the AMDIS extracted sp…	+	Ambiguous	Ambiguous Positive	The m/z 361 ion used to quantify this component gave a clear peak that co-apexed with qualifier ions at precisely the expected RI. However, there were other ions not in the library spectrum that also apexed at this time and it seems likely that the very common m/z 361 ion was contaminated by signal from an exactly co-eluting component.	+	Ambiguous	Ambiguous Positive	The m/z 361 ion used to quantify this component gave a clear peak that co-apexed with qualifier ions at precisely the expected RI. However, there were other ions not in the library spectrum that also apexed at this time and it seems likely that the very common m/z 361 ion was contaminated by signal from an exactly co-eluting component.		??? [Unknown, RI2773.8]	42.0138	2774.5	5.8 scans	0.32	TIC	0.0075	3.28e-05	5019	0.8	52	19358	420028	321142	0.7	63	61	60	86	??? [Unknown, RI2773.8]	42.0119	2774.4	5.5 scans	0.29	217 m/z	0.0078	3.69e-05	5019	0.8	49	18496	472532
178	-	Ambiguous	Ambiguous Negative	The m/z 361 ion used by MetabolomeExpress to quantify this component gave a clear peak that co-apexed with qualifier ions at precisely the expected RI. However, there were other ions not in the library spectrum that also apexed at this time and it seems likely that the very common m/z 361 ion was contaminated by signal from an exactly co-eluting component. This explains why the AMDIS extracted sp…	-	Ambiguous	Ambiguous Negative	The m/z 361 ion used by MetabolomeExpress to quantify this component gave a clear peak that co-apexed with qualifier ions at precisely the expected RI. However, there were other ions not in the library spectrum that also apexed at this time and it seems likely that the very common m/z 361 ion was contaminated by signal from an exactly co-eluting component. This explains why the AMDIS extracted sp…	+	Ambiguous	Ambiguous Positive	The m/z 361 ion used to quantify this component gave a clear peak that co-apexed with qualifier ions at precisely the expected RI. However, there were other ions not in the library spectrum that also apexed at this time and it seems likely that the very common m/z 361 ion was contaminated by signal from an exactly co-eluting component.	+	Ambiguous	Ambiguous Positive	The m/z 361 ion used to quantify this component gave a clear peak that co-apexed with qualifier ions at precisely the expected RI. However, there were other ions not in the library spectrum that also apexed at this time and it seems likely that the very common m/z 361 ion was contaminated by signal from an exactly co-eluting component.
179	+	Yes	True Positive		+	Yes	True Positive		+	Yes	True Positive		+	Yes	True Positive		YES	Gentiobiose (8TMS)	42.2441	2792.2	5.7 scans	0.24	204 m/z	0.0051	3.69e-05	5056	1.2	46	28466	472532	454598	-0.5	84	91	61	87	Gentiobiose (8TMS)	42.2441	2792.2	5.5 scans	0.25	204 m/z	0.0051	3.65e-05	5056	0.9	46	28112	467409
180	+	Yes	True Positive		+	Yes	True Positive		+	Yes	True Positive		+	Yes	True Positive		YES	n-octacosane	42.3459	2800	5.7 scans	0.95	57 m/z	3.1e-05	0.0133	5072	0.7	813	4619209	170316250	159455147	0	100	99	100	100	n-octacosane	42.3459	2800	5.7 scans	0.95	57 m/z	3.1e-05	0.0133	5072	0.7	813	4619209	170316250
181	+	Yes	True Positive		+	Yes	True Positive		+	Yes	True Positive		+	Yes	True Positive		YES	[Per-O-trimethylsilyl-(3-O-d-mannopyranosyl-4-O-d-glucopyranosyl-d-glucitol), M	42.4325	2807.9	5.6 scans	0.64	204 m/z	0.0012	0.000467	5085	0.9	150	119478	5980277	5415937	-0.5	99	99	93	99	[Per-O-trimethylsilyl-(3-O-d-mannopyranosyl-4-O-d-glucopyranosyl-d-glucitol), M	42.4325	2807.9	5.6 scans	0.64	204 m/z	0.0012	0.000465	5085	0.9	150	119281	5954666
182	-	No	False Negative	Sensitivity setting too low - clear peak was missed	~	Yes	True Positive		+	Yes	True Positive	The specific m/z 315 ion used to quantify this component gave a clear peak that co-apexed with qualifier ions at precisely the expected RI.	+	Yes	True Positive	The specific m/z 315 ion used to quantify this component gave a clear peak that co-apexed with qualifier ions at precisely the expected RI.	YES																				? [2(1H)-Pyrimidinone, 1-[2,3-bis-O-(trimethylsilyl)-D-ribofuranosyl]-4-(trimethy	42.5323	2817.1	5.3 scans	0.12	315 m/z (204)	0.012	2.12e-05	5101	1.3	32	11448	271482
183	~	Ambiguous	Ambiguous Positive	The m/z 361 ion used by MetabolomeExpress to quantify this component gave a clear peak that co-apexed with qualifier ions at precisely the expected RI. However, there were other ions not in the library spectrum that also apexed at this time and it seems likely that the very common m/z 361 ion was contaminated by signal from an exactly co-eluting component.	~	Ambiguous	Ambiguous Positive	The m/z 361 ion used by MetabolomeExpress to quantify this component gave a clear peak that co-apexed with qualifier ions at precisely the expected RI. However, there were other ions not in the library spectrum that also apexed at this time and it seems likely that the very common m/z 361 ion was contaminated by signal from an exactly co-eluting component.	-	Ambiguous	Ambiguous Negative	The m/z 361 ion used by MetabolomeExpress to quantify this component gave a clear peak that co-apexed with qualifier ions at precisely the expected RI. However, there were other ions not in the library spectrum that also apexed at this time and it seems likely that the very common m/z 361 ion was contaminated by signal from an exactly co-eluting component.	-	Ambiguous	Ambiguous Negative	The m/z 361 ion used by MetabolomeExpress to quantify this component gave a clear peak that co-apexed with qualifier ions at precisely the expected RI. However, there were other ions not in the library spectrum that also apexed at this time and it seems likely that the very common m/z 361 ion was contaminated by signal from an exactly co-eluting component.		??? Gentiobiose derivative 2	42.5489	2818.6	7.6 scans	0.24	TIC	0.0083	2.48e-05	5104	0.8	47	17440	317582	318623	0.7	61	70	59	71	??? Gentiobiose derivative 2	42.5565	2819.3	6.3 scans	0.25	204 m/z	0.0089	4.33e-05	5104	0.8	48	16391	554488
184	+	Yes	True Positive		+	Yes	True Positive		+	Yes	True Positive		+	Yes	True Positive		YES	[beta-D-Glc-(1,6)-D-Glc EZ Peak 1, MS95, RI2837.6]	42.7461	2836.8	>11 scans	0.49	TIC	0.0037	9.68e-05	5135	0.6	72	38477	1239595	1165298	-0.8	89	94	78	92	[beta-D-Glc-(1,6)-D-Glc EZ Peak 1, MS95, RI2837.6]	42.7461	2836.8	>11 scans	0.49	TIC	0.0037	9.68e-05	5135	0.6	72	38477	1239595
185	-	Yes	True Negative		~	No	False Positive	RI error too high	-	Yes	True Negative		-	Yes	True Negative		YES																				??? [Unknown, RI2767.2]	42.8186	2843.4	5.1 scans	0.17	204 m/z	0.015	1.07e-05	5146	1.8	31	9457	137021
186	+	Yes	True Positive		+	Yes	True Positive		+	Yes	True Positive		+	Yes	True Positive		YES	[D-Glucopyranose, 4-O-[2,3,4,6-tetrakis-O-(trimethylsilyl)-D-galactopyranosyl]-	44.3169	2981.1	5.5 scans	0.93	TIC	6.5e-05	0.00317	5381	1.1	405	2216359	40594174	36755708	-0.3	100	99	99	99	[D-Glucopyranose, 4-O-[2,3,4,6-tetrakis-O-(trimethylsilyl)-D-galactopyranosyl]-	44.3169	2981.1	5.5 scans	0.93	TIC	6.5e-05	0.00317	5381	1.1	405	2216359	40594174
187	+	Yes	True Positive		+	Yes	True Positive		+	Yes	True Positive		+	Yes	True Positive		YES	Adenosine-5'-monophosphate (AMP)	45.1573	3058.4	5.7 scans	0.29	315 m/z	0.011	3.76e-05	5514	0.6	43	12568	481496	474938	0.4	89	98	76	94	Adenosine-5'-monophosphate (AMP)	45.1535	3058	5.7 scans	0.3	315 m/z	0.011	3.67e-05	5513	0.8	43	12200	469970
188	+	Yes	True Positive		+	Yes	True Positive		+	Yes	True Positive		+	Yes	True Positive		YES	[Melibiose (8TMS), MS82, RI3094.1]	45.5479	3094.3	5.2 scans	0.95	204 m/z	2.8e-05	0.00863	5575	1	675	5149800	110513476	100020225	0.2	100	99	100	99	[Melibiose (8TMS), MS82, RI3094.1]	45.5479	3094.3	5.2 scans	0.95	204 m/z	2.8e-05	0.00863	5575	1	675	5149800	110513476
189	+	Yes	True Positive		+	Yes	True Positive		+	Yes	True Positive		+	Yes	True Positive		YES	[alpha-Tocopherol (TMS), MS90, RI3143.7, Putative but Unconfirmed]	46.0836	3143.5	6.3 scans	0.31	TIC	0.0046	2.46e-05	5659	1.1	47	31424	315021	277745	-0.2	99	100	95	100	[alpha-Tocopherol (TMS), MS90, RI3143.7, Putative but Unconfirmed]	46.0836	3143.5	6.3 scans	0.31	TIC	0.0046	2.46e-05	5659	1.1	47	31424	315021
190	+	Yes	True Positive		+	Yes	True Positive		+	Yes	True Positive		+	Yes	True Positive		YES	[Unknown, RI3164.7]	46.3196	3165.2	5.1 scans	0.88	207 m/z	0.00049	0.00129	5696	1.1	270	296428	16519396	14901735	0.5	100	100	99	100	[Unknown, RI3164.7]	46.3196	3165.2	5.0 scans	0.88	207 m/z	0.00049	0.00129	5696	1.1	270	297303	16519396
191	+	Yes	True Positive		+	Yes	True Positive		+	Yes	True Positive		+	Yes	True Positive		YES	n-dotriacontane	46.6988	3200.1	5.3 scans	0.96	57 m/z	3.2e-05	0.0131	5756	0.8	828	4527092	167755103	161324080	0.1	99	98	99	100	n-dotriacontane	46.6988	3200.1	5.3 scans	0.96	57 m/z	3.2e-05	0.0131	5756	0.8	828	4527092	167755103
192	+	Yes	True Positive		+	Yes	True Positive		+	Yes	True Positive		+	Yes	True Positive		YES	[Silane, [[(3,24R)-ergost-5-en-3-yl]oxy]trimethyl-, MS88]	47.398	3267	5.9 scans	0.45	TIC	0.0054	9.38e-05	5866	1	91	27004	1201178	1151781	-0.1	96	99	90	98	[Silane, [[(3,24R)-ergost-5-en-3-yl]oxy]trimethyl-, MS88]	47.398	3267	5.9 scans	0.45	TIC	0.0054	9.38e-05	5866	1	91	27004	1201178
193	~	Yes	True Positive		~	Yes	True Positive		-	No	False Negative	Min. Peak area setting too high - clear peak was filtered out	+	Yes	True Positive		YES	? [Raffinose (11TMS), MS94, Putative but Unconfirmed]	48.1029	3334.6	6.9 scans	0.16	TIC	0.011	7.88e-06	5977	1	37	12666	100909	100955	-1.4	76	87	56	85	? [Raffinose (11TMS), MS94, Putative but Unconfirmed]	48.1029	3334.6	6.9 scans	0.16	TIC	0.011	7.88e-06	5977	1	37	12666	100909
194	+	Yes	True Positive		+	Yes	True Positive		+	Yes	True Positive		+	Yes	True Positive		YES	[D-Glucopyranoside, 1,3,4,6-tetrakis-O-(trimethylsilyl)-D-fructofuranosyl 2,3,4	48.1837	3342.3	6.0 scans	0.74	361 m/z	0.00039	0.00112	5989	1.7	214	372225	14342421	13725307	0	100	100	97	100	[D-Glucopyranoside, 1,3,4,6-tetrakis-O-(trimethylsilyl)-D-fructofuranosyl 2,3,4	48.1837	3342.3	6.0 scans	0.74	361 m/z	0.00039	0.00112	5989	1.7	214	372225	14342421
195	+	Yes	True Positive		+	Yes	True Positive		+	Yes	True Positive		+	Yes	True Positive		YES	[beta-Sitosterol trimethylsilyl ether, MS86, Putative but Unconfirmed]	48.2568	3349.3	7.2 scans	0.8	TIC	0.0012	0.00105	6001	1	218	117367	13446020	12619899	-0.1	100	99	98	100	[beta-Sitosterol trimethylsilyl ether, MS86, Putative but Unconfirmed]	48.2568	3349.3	7.2 scans	0.8	TIC	0.0012	0.00105	6001	1	218	117367	13446020
196	+	Yes	True Positive		+	Yes	True Positive		+	Yes	True Positive		+	Yes	True Positive		YES	[Unknown, RI3363.0]	48.4121	3364.2	5.6 scans	0.91	129 m/z	0.00035	0.00281	6025	1.1	379	406142	35984110	33297945	1.2	87	82	81	100	[Unknown, RI3363.0]	48.4121	3364.2	5.6 scans	0.92	129 m/z	0.00035	0.00281	6025	1.1	380	407633	35984110
197	+	Yes	True Positive		+	Yes	True Positive		+	Yes	True Positive		+	Yes	True Positive		YES	n-hexatriacontane	50.8742	3600	7.7 scans	0.93	57 m/z	6e-05	0.0102	6412	0.9	608	2401375	130618477	118732337	0	98	97	99	99	n-hexatriacontane	50.8742	3600	7.7 scans	0.93	57 m/z	6e-05	0.0102	6412	0.9	609	2405232	130618477
	TOTAL Reported Detections	152			TOTAL Reported Detections	165			TOTAL Reported Detections	153			TOTAL Reported Detections	170
Validation Totals:	True Positive	140			True Positive	150			True Positive	149			True Positive	163
	False Positive	9			False Positive	12			False Positive	0			False Positive	1
	Ambiguous Positive	3			Ambiguous Positive	3			Ambiguous Positive	4			Ambiguous Positive	6
	False Positive + Ambiguous Positive	12			False Positive + Ambiguous Positive	15			False Positive + Ambiguous Positive	4			False Positive + Ambiguous Positive	7
	Ambiguous Negative	2			Ambiguous Negative	2			Ambiguous Negative	2			Ambiguous Negative	1
	False Negative	35			False Negative	24			False Negative	20			False Negative	7
[truncated: 24 more columns]

## Sheet: Quantitative - ME vs CS
MetabolomeExpress - High Sensitivity Settings [Minimum Peak Area = 5000]
Library Hit Name	MetabolomeExpress Peak Area	ChemStation Peak Area	MetabolomeExpress RT (Apex) (minutes)	ChemStation RT (minutes)	RT (Start)	RT (End)	RI (Apex)	Delta RI	Coverage	Match Details
Glycolic acid (2TMS)_ID9_RI1051_MZ205	75347	178957	11.9191	11.93	11.8428	12.0019	1050	-1	4	5 / 14 = 35.7 % Good Q-Ions! (Avg MS Ratio Error: 48.3 %)
L-Alanine (2TMS)_ID14_RI1079.6_MZ117	39380072	129979745	12.6444	12.64	12.4536	12.7462	1081.2	1.6	68	51 / 60 = 85 % Good Q-Ions! (Avg MS Ratio Error: 16.3 %)
Glycine (2TMS)_ID18_RI1106.4_MZ204	57033	155041	13.2106	13.22	13.1534	13.2806	1105.6	-0.8	4	7 / 11 = 63.6 % Good Q-Ions! (Avg MS Ratio Error: 22.9 %)
2-Aminobutyric acid (2TMS)_ID23_RI1162.9_MZ130	1294736	4244892	14.5339	14.54	14.4321	14.6039	1162.5	-0.4	10	13 / 20 = 65 % Good Q-Ions! (Avg MS Ratio Error: 25.7 %)
n-dodecane_ID29_RI1200_MZ57	26004350	87885377	15.4055	15.41	15.2719	15.4946	1200	0	71	35 / 40 = 87.5 % Good Q-Ions! (Avg MS Ratio Error: 10.6 %)
1-Aminocyclopropanecarboxylic acid (2TMS)_ID32_RI1204.7_MZ202	101760	339821	15.5073	15.51	15.4437	15.5646	1204.4	-0.3	4	12 / 15 = 80 % Good Q-Ions! (Avg MS Ratio Error: 17.6 %)
L-Valine (2TMS)_ID35_RI1211.4_MZ144	11215904	37239436	15.6664	15.67	15.5709	15.7491	1211.2	-0.2	52	44 / 59 = 74.6 % Good Q-Ions! (Avg MS Ratio Error: 20.9 %)
Urea (2TMS)_ID40_RI1247.4_MZ189	260627	809831	16.4871	16.49	16.4107	16.5507	1246.5	-0.9	11	9 / 22 = 40.9 % Good Q-Ions! (Avg MS Ratio Error: 36.9 %)
Benzoic acid (1TMS)_ID41_RI1254.3_MZ179	517762	1666047	16.6525	16.65	16.5698	16.7034	1253.6	-0.7	15	10 / 11 = 90.9 % Good Q-Ions! (Avg MS Ratio Error: 13.2 %)
L-Serine (2TMS)_ID44_RI1260.4_MZ132	17445754	54281026	16.7797	16.78	16.7034	16.8688	1259.1	-1.3	100	29 / 29 = 100 % Good Q-Ions! (Avg MS Ratio Error: 11.7 %)
L-Leucine (2TMS)_ID47_RI1271.8_MZ158	3661008	11846698	17.0787	17.08	17.0024	17.1487	1272	0.2	24	9 / 44 = 20.5 % Good Q-Ions! (Avg MS Ratio Error: 59.8 %)
Phosphoric acid (3TMS)_ID48_RI1273_MZ314	7618950	24261501	17.1042	17.11	17.0215	17.1869	1273.1	0.1	59	61 / 119 = 51.3 % Good Q-Ions! (Avg MS Ratio Error: 30.9 %)
L-Isoleucine (2TMS)_ID51_RI1294.4_MZ158	2209149	6823956	17.6004	17.6	17.5431	17.6449	1294.4	0	45	32 / 49 = 65.3 % Good Q-Ions! (Avg MS Ratio Error: 23.5 %)
L-Threonine (2TMS)_ID52_RI1297_MZ219	1214806	3545628	17.664	17.67	17.6259	17.7531	1297.2	0.2	49	54 / 67 = 80.6 % Good Q-Ions! (Avg MS Ratio Error: 16.3 %)
L-Proline (2TMS)_ID53_RI1300_MZ142	1504161	4877260	17.734	17.74	17.6576	17.7976	1300.2	0.2	19	3 / 8 = 37.5 % Good Q-Ions! (Avg MS Ratio Error: 28.3 %)
Nicotinic acid (1TMS)_ID55_RI1303.3_MZ180	1515317	4574010	17.8167	17.82	17.7658	17.9376	1303.7	0.4	25	15 / 32 = 46.9 % Good Q-Ions! (Avg MS Ratio Error: 40.4 %)
Glycine (3TMS)_ID56b_RI1308.3_MZ248	6487495	21001126	17.9058	17.91	17.8231	17.9694	1307.6	-0.7	100	8 / 9 = 88.9 % Good Q-Ions! (Avg MS Ratio Error: 8.4 %)
Succinic acid (2TMS)_ID58_RI1319.6_MZ247	1429105	4578492	18.1666	18.17	18.1094	18.2239	1318.8	-0.8	61	15 / 89 = 16.9 % Good Q-Ions! (Avg MS Ratio Error: 51.4 %)
Glyceric acid (3TMS)_ID59_RI1330.8_MZ292	198707	634959	18.4529	18.46	18.402	18.4974	1331.1	0.3	16	14 / 37 = 37.8 % Good Q-Ions! (Avg MS Ratio Error: 37.1 %)
Fumaric acid (2TMS)_ID63_RI1355.7_MZ245	1190929	3784918	19.0255	19.02	18.9682	19.0827	1355.7	0	13	18 / 36 = 50 % Good Q-Ions! (Avg MS Ratio Error: 31.7 %)
L-Alanine (3TMS)_ID66_RI1360.8_MZ188	9022682	29225815	19.1464	19.15	19.07	19.2291	1360.9	0.1	60	7 / 15 = 46.7 % Good Q-Ions! (Avg MS Ratio Error: 42.5 %)
L-Serine (3TMS)_ID67_RI1361.3_MZ204	26324544	84322802	19.1527	19.16	19.0573	19.2354	1361.2	-0.1	77	37 / 92 = 40.2 % Good Q-Ions! (Avg MS Ratio Error: 36.1 %)
L-Threonine (3TMS)_ID72_RI1385.8_MZ218	3155055	10087035	19.7189	19.72	19.6426	19.7889	1385.6	-0.2	51	59 / 107 = 55.1 % Good Q-Ions! (Avg MS Ratio Error: 30 %)
beta-Alanine (3TMS)_ID85_RI1428.2_MZ248	641056	2046824	20.6923	20.69	20.6351	20.7432	1427.5	-0.7	18	13 / 49 = 26.5 % Good Q-Ions! (Avg MS Ratio Error: 53.7 %)
L-Homoserine (3TMS)_ID87_RI1446.4_MZ218	380954	1100712	21.1313	21.14	21.0677	21.2204	1446.4	0	6	11 / 13 = 84.6 % Good Q-Ions! (Avg MS Ratio Error: 17.8 %)
L-Malic acid (3TMS)_ID100_RI1482.9_MZ233	19778233	63427161	21.9774	21.98	21.9011	22.0347	1482.8	-0.1	81	119 / 129 = 92.2 % Good Q-Ions! (Avg MS Ratio Error: 12 %)
meso-Erythritol (4TMS)_ID103_RI1496.2_MZ307	72367	225418	22.2955	22.3	22.2383	22.3337	1496.4	0.2	17	33 / 42 = 78.6 % Good Q-Ions! (Avg MS Ratio Error: 19.9 %)
n-pentadecane_ID105_RI1500_MZ57	28935818	93722773	22.3782	22.38	22.3019	22.48	1500	0	53	51 / 60 = 85 % Good Q-Ions! (Avg MS Ratio Error: 14.6 %)
N-Acetyl-L-serine (2TMS)_ID106_RI1502_MZ261	75871	223391	22.4228	22.42	22.3719	22.4546	1502.4	0.4	7	6 / 8 = 75 % Good Q-Ions! (Avg MS Ratio Error: 23.5 %)
L-Aspartic acid (3TMS)_ID110_RI1513.5_MZ218	2123868	6707311	22.6391	22.64	22.5691	22.69	1514	0.5	74	89 / 102 = 87.3 % Good Q-Ions! (Avg MS Ratio Error: 14.7 %)
4-Hydroxyproline (3TMS)_ID114_RI1519.5_MZ244	112166	357551	22.7663	22.77	22.7091	22.8045	1520.8	1.3	1	29 / 108 = 26.9 % Good Q-Ions! (Avg MS Ratio Error: 51 %)
Pyroglutamic acid (2TMS)_ID117_RI1521.2_MZ156	86246091	291974775	22.7918	22.78	22.6773	22.8299	1522.2	1	1	77 / 113 = 68.1 % Good Q-Ions! (Avg MS Ratio Error: 25.4 %)
4-Aminobutyric acid (3TMS)_ID120_RI1525.4_MZ174	65193041	215789709	22.8681	22.86	22.7918	22.9254	1526.3	0.9	6	78 / 113 = 69 % Good Q-Ions! (Avg MS Ratio Error: 27 %)
L-Threonic acid (4TMS)_ID126_RI1553_MZ292	625657	1965143	23.3707	23.37	23.3135	23.4089	1553.2	0.2	8	18 / 91 = 19.8 % Good Q-Ions! (Avg MS Ratio Error: 62 %)
L-Cysteine (3TMS)_ID125_RI1552.7_MZ220	2747176	8755625	23.3643	23.37	23.2944	23.4153	1552.9	0.2	75	17 / 31 = 54.8 % Good Q-Ions! (Avg MS Ratio Error: 27.5 %)
2-Ketoglutaric acid methoxime (2TMS)_ID137_RI1576.8_MZ288	231677	735000	23.8161	23.82	23.7652	23.8606	1577.1	0.3	51	36 / 40 = 90 % Good Q-Ions! (Avg MS Ratio Error: 13.8 %)
L-Glutamic acid (3TMS)_ID146_RI1620.7_MZ246	1840670	5795149	24.6304	24.63	24.5286	24.694	1620.8	0.1	65	16 / 23 = 69.6 % Good Q-Ions! (Avg MS Ratio Error: 24.1 %)
L-Phenylalanine (2TMS)_ID148_RI1630.8_MZ218	1806930	5762767	24.8149	24.82	24.7512	24.8721	1630.7	-0.1	28	18 / 66 = 27.3 % Good Q-Ions! (Avg MS Ratio Error: 47.3 %)
D-(+)-Xylose methoxime (4TMS) EZ Peak 1_ID155_RI1643.5_MZ307	171469	455148	25.0503	25.05	24.993	25.0821	1643.3	-0.2	6	8 / 30 = 26.7 % Good Q-Ions! (Avg MS Ratio Error: 51 %)
D-(+)-Xylose methoxime (4TMS) EZ Peak 2_ID158_RI1652.7_MZ217	898612	2549798	25.2157	25.22	25.1648	25.2602	1652.2	-0.5	18	48 / 98 = 49 % Good Q-Ions! (Avg MS Ratio Error: 32.5 %)
D-(-)-Arabinose methoxime (4TMS)_ID160_RI1659.1_MZ217	324664	710739	25.3429	25.35	25.2666	25.3874	1659	-0.1	12	27 / 58 = 46.6 % Good Q-Ions! (Avg MS Ratio Error: 45.6 %)
L-Asparagine (3TMS)_ID164_RI1673.5_MZ188	493692	1539973	25.6038	25.61	25.5338	25.661	1673	-0.5	53	29 / 78 = 37.2 % Good Q-Ions! (Avg MS Ratio Error: 36.9 %)
1,6-Anhydro-beta-D-glucose (3TMS)_ID168_RI1707.1_MZ191	83580	204624	26.2463	26.25	26.1891	26.2781	1707.5	0.4	4	4 / 26 = 15.4 % Good Q-Ions! (Avg MS Ratio Error: 68 %)
Ribitol (5TMS)_ID172_RI1719.8_MZ319	8624159	27665558	26.4753	26.48	26.4117	26.539	1719.8	0	86	105 / 108 = 97.2 % Good Q-Ions! (Avg MS Ratio Error: 9.4 %)
D-(+)-Fucose methoxime (4TMS) EZ Peak 2_ID179_RI1734.9_MZ277	23966	43135	26.7553	26.76	26.698	26.7871	1734.8	-0.1	1	2 / 6 = 33.3 % Good Q-Ions! (Avg MS Ratio Error: 64.6 %)
Putrescine (4TMS)_ID181_RI1737.9_MZ214	1391368	-88214	26.8062	26.81	26.7489	26.8634	1737.5	-0.4	69	57 / 60 = 95 % Good Q-Ions! (Avg MS Ratio Error: 10.7 %)
cis-Aconitic acid (3TMS)_ID184_RI1751_MZ375	109315	338507	27.0607	27.06	27.0097	27.1052	1751.2	0.2	7	12 / 33 = 36.4 % Good Q-Ions! (Avg MS Ratio Error: 48.2 %)
L-Glutamine (3TMS)_ID190_RI1775.6_MZ156	15070858	47904613	27.5251	27.53	27.4424	27.6459	1776.1	0.5	72	54 / 89 = 60.7 % Good Q-Ions! (Avg MS Ratio Error: 25.9 %)
Glyceric acid-3-phosphate (4TMS)_ID195_RI1802.6_MZ357	26038	49837	28.0277	28.03	27.9895	28.0404	1803.1	0.5	10	3 / 6 = 50 % Good Q-Ions! (Avg MS Ratio Error: 29.8 %)
Shikimic acid (4TMS)_ID196_RI1806_MZ204	693751	2094765	28.0786	28.08	28.0277	28.1295	1805.8	-0.2	10	17 / 46 = 37 % Good Q-Ions! (Avg MS Ratio Error: 55.8 %)
Citric acid (4TMS)_ID198_RI1813.8_MZ465	3195428	10341375	28.244	28.24	28.174	28.314	1814.7	0.9	12	71 / 94 = 75.5 % Good Q-Ions! (Avg MS Ratio Error: 19.2 %)
Isocitric acid (4TMS)_ID199_RI1815.7_MZ245	564909	1751168	28.2694	28.27	28.1931	28.314	1816	0.3	6	4 / 4 = 100 % Good Q-Ions! (Avg MS Ratio Error: 9.9 %)
L-Arginine (5TMS)_ID201_RI1823.2_MZ256	157644	454039	28.403	28.41	28.3076	28.4476	1823.2	0	45	5 / 7 = 71.4 % Good Q-Ions! (Avg MS Ratio Error: 29.5 %)
p-Aminobenzoic acid (2TMS)_ID205_RI1838.1_MZ281	56843	150848	28.6702	28.67	28.6193	28.7084	1837.5	-0.6	3	6 / 9 = 66.7 % Good Q-Ions! (Avg MS Ratio Error: 31.4 %)
D-(-)-Fructose derivative 2_ID211_RI1867.7_MZ364	17015185	56806507	29.2682	29.27	29.1792	29.3192	1869.6	1.9	64	174 / 266 = 65.4 % Good Q-Ions! (Avg MS Ratio Error: 24.4 %)
D-(+)-Glucose methoxime (5TMS)_ID218_RI1882_MZ364	10603504	40342667	29.5291	29.53	29.4464	29.5673	1883.6	1.6	25	201 / 267 = 75.3 % Good Q-Ions! (Avg MS Ratio Error: 22.5 %)
n-nonadecane_ID222_RI1900_MZ57	25823070	84170368	29.8345	29.84	29.7518	29.9299	1900	0	31	19 / 71 = 26.8 % Good Q-Ions! (Avg MS Ratio Error: 40.2 %)
Mannitol (6TMS)_ID223_RI1911.8_MZ319	468790	1156287	30.0126	29.84	29.9681	30.0635	1911.4	-0.4	25	9 / 26 = 34.6 % Good Q-Ions! (Avg MS Ratio Error: 43.4 %)
L-Lysine (4TMS)_ID224_RI1912.1_MZ156	182500	503721	30.019	30.02	29.9744	30.0762	1911.8	-0.3	12	24 / 67 = 35.8 % Good Q-Ions! (Avg MS Ratio Error: 49.9 %)
Sorbitol (6TMS)_ID226_RI1919_MZ319	219318	518234	30.1208	30.03	30.0762	30.1589	1918.3	-0.7	3	7 / 10 = 70 % Good Q-Ions! (Avg MS Ratio Error: 24 %)
Glucuronic acid methoxime (5TMS) Peak 1_ID227_RI1919.6_MZ333	52249	107666	30.1462	30.13	30.1017	30.178	1919.9	0.3	1	4 / 5 = 80 % Good Q-Ions! (Avg MS Ratio Error: 27.2 %)
L-Tyrosine (3TMS)_ID229_RI1933_MZ218	1407633	4360099	30.3498	30.35	30.2925	30.4134	1933	0	13	16 / 24 = 66.7 % Good Q-Ions! (Avg MS Ratio Error: 30 %)
D-Gluconic acid (6TMS)_ID243_RI1985.3_MZ433	18310	55945	31.1641	31.17	31.1387	31.1959	1985.1	-0.2	11	21 / 61 = 34.4 % Good Q-Ions! (Avg MS Ratio Error: 49.2 %)
Glucaric acid (6TMS)_ID246_RI1997.7_MZ333	62018	199155	31.3931	31.39	31.3232	31.4313	1999.7	2	3	2 / 13 = 15.4 % Good Q-Ions! (Avg MS Ratio Error: 69.2 %)
Hexadecanoic acid (1TMS)_ID247_RI2046.2_MZ314	2847326	9120928	32.1248	32.13	32.0548	32.1884	2046.5	0.3	61	148 / 177 = 83.6 % Good Q-Ions! (Avg MS Ratio Error: 13.5 %)
n-docosane_ID260_RI2200_MZ57	35204815	114622629	34.5233	34.53	34.4024	34.5932	2200	0	59	81 / 86 = 94.2 % Good Q-Ions! (Avg MS Ratio Error: 10 %)
L-Tryptophan (3TMS)_ID262_RI2210.3_MZ202	183326	539542	34.6696	34.67	34.5996	34.7141	2211.2	0.9	5	2 / 3 = 66.7 % Good Q-Ions! (Avg MS Ratio Error: 31 %)
Octadecanoic acid (1TMS)_ID264_RI2243_MZ342	5178855	16718060	35.0895	35.09	35.0195	35.1594	2243.4	0.4	68	169 / 197 = 85.8 % Good Q-Ions! (Avg MS Ratio Error: 13.4 %)
D-Fructose-6-phosphate methoxime (6TMS) EZ Peak 1_ID266_RI2292.9_MZ315	176486	489349	35.7448	35.75	35.6811	35.7957	2293.7	0.8	5	4 / 22 = 18.2 % Good Q-Ions! (Avg MS Ratio Error: 45.4 %)
D-Glucose-6-phosphate methoxime (6TMS) EZ Peak 1_ID271_RI2306.9_MZ315	197177	545016	35.9292	35.93	35.872	35.9865	2307.8	0.9	14	60 / 91 = 65.9 % Good Q-Ions! (Avg MS Ratio Error: 24.5 %)
D-Glucose-6-phosphate methoxime (6TMS) EZ Peak 2_ID273_RI2328.7_MZ315	42041	123681	36.1965	36.2	36.1519	36.2346	2328.3	-0.4	11	10 / 19 = 52.6 % Good Q-Ions! (Avg MS Ratio Error: 30.6 %)
Sucrose (8TMS)_ID295_RI2622.8_MZ451	18157041	71938833	40.0518	40.06	39.9627	40.0645	2623.9	1.1	47	129 / 215 = 60 % Good Q-Ions! (Avg MS Ratio Error: 26.7 %)
Maltose methoxyamine (8TMS)_ID307_RI2741.5_MZ361	612764	965456	41.5978	41.61	41.5087	41.6741	2742.4	0.9	3	4 / 17 = 23.5 % Good Q-Ions! (Avg MS Ratio Error: 42.3 %)
Gentiobiose (8TMS)_ID316_RI2792.7_MZ361	146153	236564	42.2403	42.25	42.2021	42.2721	2791.7	-1	1	5 / 10 = 50 % Good Q-Ions! (Avg MS Ratio Error: 31.5 %)
n-octacosane_ID317_RI2800_MZ57	33990768	110455976	42.3485	42.35	42.2594	42.4057	2800	0	84	113 / 116 = 97.4 % Good Q-Ions! (Avg MS Ratio Error: 9.6 %)
Adenosine-5'-monophosphate (AMP)_ID336_RI3058_MZ315	93104	298024	45.1605	45.16	45.0969	45.1986	3058.5	0.5	6	10 / 13 = 76.9 % Good Q-Ions! (Avg MS Ratio Error: 19.5 %)
n-dotriacontane_ID341_RI3200_MZ57	32609837	102556766	46.7001	46.7	46.611	46.9164	3200	0	86	109 / 113 = 96.5 % Good Q-Ions! (Avg MS Ratio Error: 10.3 %)
n-hexatriacontane_ID350_RI3600_MZ57	25179974	75983380	50.8735	50.88	50.7717	51.1725	3600	0	60	130 / 141 = 92.2 % Good Q-Ions! (Avg MS Ratio Error: 10.8 %)
