# Supplementary material for: The MetabolomeExpress Project: enabling web-based processing, analysis and transparent dissemination of GC/MS metabolomics datasets
Source: BMC Bioinformatics. 2010 Jul 14;11:376. doi: 10.1186/1471-2105-11-376 (PMC2912306; doi:10.1186/1471-2105-11-376)
Supplement: Additional file 5 — MetabolomeExpress validation - standard curves. The data matrix obtained by MetabolomeExpress processing of the dataset described in Figure 3. This matrix includes R2 values describing the relationships between metabolite concentration and reported signal intensity, as determined by MetabolomeExpress. [file 1471-2105-11-376-S5.XLS]

## Sheet: Sheet1
Additional File 5: Validation of MetabolomeExpress peak integration, library matching and data matrix construction by robust metabolite quantification in diverse matrices
Description of Challenge Dataset	To create a challenging dataset for the validation of the MetabolomeExpress data processing pipeline, three simple mixtures (SubMixes) of 20-30 chromatographically resolved analytes were repeatedly combined in widely varying concentration ratios to generate a set of complex mixtures (each containing ~80 metabolites) in which co-elution of differentially diluted analytes would occur during GC/MS a…
Rationale of Validation Test	The basic premise of our validation approach was that if peak integration, library matching and data matrix construction worked correctly (ie. neighbouring signals were quantitatively resolved and correctly identified), then a strong relationship between the signal intensity ascribed to a particular metabolite and the known concentration of that metabolite should be observed. Therefore, to valida…
Description of this Supplementary Table	The table below provides the data matrix generated by MetabolomeExpress processing of the dataset as described above. The relative concentrations of SubMixes 1, 2 and 3 are given in the top three rows while the SubMix that each metabolite was a component of is given in the second column. Calculated R-squared values describing the relationship between analyte concentration and reported signal inte…				Data File:	110907_CombiMix_Set1_Mix1.PEAKLIST	110907_CombiMix_Set1_Mix2.PEAKLIST	110907_CombiMix_Set1_Mix3.PEAKLIST	110907_CombiMix_Set1_Mix4.PEAKLIST	110907_CombiMix_Set1_Mix5.PEAKLIST	110907_CombiMix_Set1_Mix6.PEAKLIST	110907_CombiMix_Set1_Mix7.PEAKLIST	110907_CombiMix_Set1_Mix8.PEAKLIST	110907_CombiMix_Set2_Mix1.PEAKLIST	110907_CombiMix_Set2_Mix2.PEAKLIST	110907_CombiMix_Set2_Mix4.PEAKLIST	110907_CombiMix_Set2_Mix5.PEAKLIST	110907_CombiMix_Set2_Mix6.PEAKLIST	110907_CombiMix_Set2_Mix7.PEAKLIST	110907_CombiMix_Set2_Mix8.PEAKLIST	110907_CombiMix_Set3_Mix1.PEAKLIST	110907_CombiMix_Set3_Mix2.PEAKLIST	110907_CombiMix_Set3_Mix3.PEAKLIST	110907_CombiMix_Set3_Mix4.PEAKLIST	110907_CombiMix_Set3_Mix5.PEAKLIST	110907_CombiMix_Set3_Mix6.PEAKLIST	110907_CombiMix_Set3_Mix7.PEAKLIST	110907_CombiMix_Set3_Mix8.PEAKLIST	110907_CombiMix_Set4_Mix1.PEAKLIST	110907_CombiMix_Set4_Mix2.PEAKLIST	110907_CombiMix_Set4_Mix3.PEAKLIST	110907_CombiMix_Set4_Mix4.PEAKLIST	110907_CombiMix_Set4_Mix5.PEAKLIST	110907_CombiMix_Set4_Mix6.PEAKLIST	110907_CombiMix_Set4_Mix7.PEAKLIST	110907_CombiMix_Set4_Mix8.PEAKLIST	110907_CombiMix_Set5_Mix1.PEAKLIST	110907_CombiMix_Set5_Mix2.PEAKLIST	110907_CombiMix_Set5_Mix3.PEAKLIST	110907_CombiMix_Set5_Mix4.PEAKLIST	110907_CombiMix_Set5_Mix5.PEAKLIST	110907_CombiMix_Set5_Mix6.PEAKLIST	110907_CombiMix_Set5_Mix7.PEAKLIST	110907_CombiMix_Set5_Mix8.PEAKLIST
					SubMix1 Relative Concentration (arbitrary units):	150	5	200	100	50	1	10	25	50	100	1	5	10	25	150	5	150	100	25	200	50	1	10	150	1	25	50	5	10	200	100	150	1	100	200	25	50	5	10
					SubMix2 Relative Concentration (arbitrary units):	200	5	10	25	150	50	1	100	150	200	5	10	100	25	50	150	1	10	100	50	5	25	200	5	10	150	1	200	100	50	25	5	150	200	25	100	1	10	50
					SubMix3 Relative Concentration (arbitrary units):	100	1	25	200	10	5	150	50	150	1	200	50	100	10	25	1	50	200	10	150	100	5	25	10	25	100	1	200	150	5	50	150	25	10	100	1	50	5	200
	Analyte Signal ID	SubMix Number	R-squared (Relative Concentration vs Reported Signal Intensity)	Retention Time (min)	m/z
	D-(+)-Xylose methoxime (4TMS)_ID128_RI1652.1_MZ217	1	0.995224	25.152	217	3.61544e+06	78572.4	4.98713e+06	2.53562e+06	1.17085e+06	8386.24	155298	587524	1.17973e+06	2.42431e+06	14962.2	83859.2	231062	587094	3.89716e+06	77490.3	3.6634e+06	2.81579e+06	582141	5.3704e+06	1.12364e+06	12844.9	199831	3.76614e+06	15950.3	565559	1.10811e+06	76121	213591	5.00779e+06	2.37472e+06	3.59838e+06	19795.8	2.90247e+06	5.26782e+06	557971	1.1055e+06	100197	223867
	D-Gluconic acid (6TMS)_ID212_RI1985.3_MZ433	1	0.991901	31.103	433	635851	11338.1	929209	427865	158513	2683.27	29984.2	92516.7	207695	405316	2426.41	8172.14	45517.1	79767.3	639285	10089.7	611451	489037	79346.2	946918	209416	2846.38	35459.1	645543	2584.92	89689.5	168146	17673.6	26322.1	895966	428941	675310	4861.63	496088	976273	74935.4	178740	11655.6	33333.3
	L-Phenylalanine (2TMS)_ID120_RI1630.9_MZ218	2	0.989832	24.742	218	5.16744e+06	10879.5	234400	581560	4.24101e+06	524849	11321.1	2.78337e+06	4.48498e+06	5.86946e+06	70395.5	59146.8	2.69699e+06	287159	1.16804e+06	4.09529e+06	25615.2	231051	2.40945e+06	1.09091e+06	110587	126028	5.48281e+06	105018	17489.9	4.32704e+06	13691.1	5.60918e+06	2.69192e+06	1.15167e+06	463945	81346.7	3.98203e+06	5.44877e+06	516957	2.63114e+06	10278.3	61258.2	1.28983e+06
	trans-p-Coumaric acid (2TMS)_ID202_RI1940.9_MZ308	1	0.988001	30.422	308	2.52753e+06	53421.4	3.85414e+06	1.86589e+06	774394	22007.6	178719	393753	854826	1.70625e+06	22507.7	77393.4	160394	351739	3.02971e+06	87693.5	2.61779e+06	1.98998e+06	381269	4.12838e+06	981366	19944.9	150092	2.90127e+06	29887.2	378988	888136	104250	160920	3.84286e+06	1.60283e+06	3.29487e+06	20050.4	1.75122e+06	4.21651e+06	376353	790897	77224.1	231988
	D-(+)-Galactose methoxime (5TMS) Derivative 2_ID188_RI1896.9_MZ160	3	0.987046	29.709	160	287713	816.059	40241.7	629437	12593.9	4202.5	393846	138442	465590	2390.63	685146	127756	298400	24509.6	43379.9	2504.66	78228.8	692728	17050	450208	293448	9359.25	41940.5	21613.4	67511.4	294288	1031.72	690052	466375	5060.31	130085	426382	65515.2	11303	289499	2117.26	134555	8697.43	646615
	L-Threonic acid (4TMS)_ID104_RI1553.8_MZ292	1	0.986757	23.32	292	4.7272e+06	138988	6.05378e+06	2.78299e+06	1.40241e+06	28902.4	260519	696864	1.40499e+06	3.47846e+06	34570.5	135595	255172	693018	5.50404e+06	138611	5.17619e+06	2.7992e+06	681960	5.85025e+06	1.58134e+06	24513.7	275474	5.37934e+06	16608.1	671993	1.70861e+06	132499	253681	6.00297e+06	3.45285e+06	4.57246e+06	25406.4	3.43533e+06	5.98745e+06	687555	1.50003e+06	126608	301562
	D-(-)-Citramalic acid (3TMS)_ID80_RI1466.4_MZ247	2	0.985318	21.561	247	7.09758e+06	101366	278460	690989	5.14966e+06	1.43248e+06	33504.2	3.58711e+06	4.74175e+06	6.3242e+06	128929	283665	3.55878e+06	654672	1.56429e+06	5.54737e+06	30232.2	272058	3.54324e+06	1.34464e+06	163221	651752	6.28456e+06	127765	214778	5.13078e+06	27073	6.15653e+06	3.68778e+06	1.51323e+06	647668	122276	6.19964e+06	6.34272e+06	722922	3.49616e+06	19642.2	235725	1.80873e+06
	D-(-)-Arabinose derivative_ID130_RI1659.1_MZ217	2	0.984216	25.284	217	5.57178e+06	96470.7	177892	602412	4.11167e+06	574025	26712	2.71443e+06	4.22317e+06	5.94507e+06	94343.5	201058	2.81937e+06	600461	1.1682e+06	4.30872e+06	23919.5	163354	2.78026e+06	1.17425e+06	97165.7	601010	6.27569e+06	77243.5	232662	4.32768e+06	26791.9	6.21111e+06	2.68715e+06	1.05427e+06	580742	83883.7	4.07147e+06	7.01317e+06	399301	2.66834e+06	29034.5	230167	1.26321e+06
	L-Serine (2TMS)_ID44_RI1260.4_MZ132	3	0.983984	16.725	132	1.04365e+06	5399.47	256265	1.84339e+06	158139	22862.6	1.49036e+06	474122	1.5878e+06	56307.4	1.89081e+06	546925	1.12079e+06	89640.5	275199	7252.55	471235	1.84328e+06	85374.5	1.52718e+06	1.03086e+06	37702.2	289927	151556	182528	911973	13759.3	2.25173e+06	1.53286e+06	97271.2	434867	1.41907e+06	277383	121775	1.01907e+06	11991.9	409634	36922.9	2.3541e+06
	Maltose methoxyamine (8TMS)_ID273_RI2741.5_MZ361	3	0.983574	41.501	361	1.77295e+06	8404.22	361268	4.46113e+06	162702	49552.4	2.54184e+06	893912	3.12092e+06	21148.4	4.21517e+06	869638	1.88359e+06	111911	271649	20412.1	800132	4.82359e+06	113287	3.00114e+06	1.75537e+06	59977.6	312943	115965	258788	1.95562e+06	10529.2	4.6856e+06	2.95991e+06	79836.4	942226	2.94121e+06	414939	122363	1.89698e+06	12556.8	883486	74151.5	4.43276e+06
	N-Acetyl-L-serine (2TMS)_ID_RI1507_MZ261	1	0.982955	22.424	261	1.25815e+06	20314.9	1.90897e+06	733121	346493	8263.39	67299.1	167515	453802	1.01066e+06	5763.56	22521	74649.8	155565	1.4932e+06	30510.2	1.50462e+06	778564	191973	2.05289e+06	449340	4965.97	87633	1.27161e+06	4281.69	150826	454515	36323	75899.6	1.83947e+06	791399	1.34183e+06	9254.22	1.18927e+06	1.99581e+06	155297	392772	24300.8	84009.2
	Cinnamic acid (TMS)_ID_RI1557.9_MZ145	1	0.98197	23.369	145	560722	4606.33	701620	346505	182852	4570.04	13793	77105.7	181447	391465	5021.36	7078.94	27893.9	57676.3	609887	9198.59	482835	343649	85225.7	727585	154461	3015.56	19853.8	470543	3052.74	76603.4	121283	15876.3	21262.4	739186	372552	485499	4611.56	460680	805981	80866.5	108108	11504.9	17144.4
	Glucose methoxime (5TMS)_ID185_RI1881.8_MZ160	3	0.981801	29.438	160	2.30176e+06	15447.7	411996	6.06501e+06	142139	66648	3.67848e+06	1.11714e+06	4.21674e+06	22939.1	5.98662e+06	986336	2.51493e+06	128787	489978	16365.2	971227	6.58659e+06	144650	3.94977e+06	2.46221e+06	100184	496586	135395	352409	2.47095e+06	9660.62	6.13458e+06	4.05883e+06	72109.5	1.04088e+06	3.72891e+06	362561	142779	2.30406e+06	26559.1	998903	99762.9	5.55849e+06
	D-Sorbitol (6TMS)_ID193_RI1919_MZ319	1	0.981111	30.063	319	5.98921e+06	148713	7.18337e+06	4.61298e+06	1.61473e+06	65301.4	461557	930371	2.05497e+06	3.89665e+06	233982	206700	458342	784392	5.67586e+06	237229	5.78806e+06	5.16003e+06	863000	7.50181e+06	2.29298e+06	51408.5	433681	5.55852e+06	50502.8	987311	1.49262e+06	516493	538743	6.99627e+06	3.55298e+06	6.50084e+06	119570	4.47563e+06	7.49344e+06	833508	1.79003e+06	174072	737927
	Gentiobiose derivative 2_ID283_RI2817.9_MZ361	3	0.980425	42.447	361	910371	5290.93	172054	2.19874e+06	83817.1	14659.2	1.29187e+06	425952	1.62439e+06	7368.08	2.21789e+06	395498	1.00928e+06	69042.4	183459	5826.17	398375	2.50814e+06	63095.7	1.49063e+06	875857	31051.8	210992	76981.8	174765	965924	6879.49	2.32178e+06	1.43353e+06	24736	467761	1.39432e+06	187831	107362	923233	4755.33	449144	33841.7	2.06072e+06
	D-(-)-Fructose methoxime (5TMS)_ID178_RI1858.7_MZ364	2	0.979654	29.005	364	629000	14186.5	37288.6	58986.3	475593	146630	7175.17	328276	491712	676447	14930.4	29611.4	325130	70033.2	142178	503582	4935.92	30150.3	316291	133477	19019.4	75209.2	692926	21320.2	28615.7	518473	6519.76	710726	324067	142010	72565.7	22108.8	474352	870117	75367.7	289379	5771.14	31124.2	163499
	p-Aminobenzoic acid (2TMS)_ID173_RI1837.1_MZ266	2	0.979615	28.608	266	5.2136e+06	125275	271578	740132	4.16323e+06	692312	22963.1	3.4425e+06	3.86633e+06	6.00634e+06	93527.9	233302	2.39274e+06	604476	1.29626e+06	4.84628e+06	36605.5	208053	3.51737e+06	1.12596e+06	127427	754408	5.76452e+06	125711	196190	3.83763e+06	36771.5	5.3012e+06	3.26129e+06	1.47302e+06	789934	98751.7	4.32671e+06	5.92196e+06	730217	3.24799e+06	33005.6	270497	1.30138e+06
	D-(+)-Fucose methoxime (4TMS) EZ Peak 2_ID148_RI1734.9_MZ277	1	0.976916	26.697	277	235419	8959.72	486460	253406	128832	2822.46	17893.9	62213	126260	251483	2371.92	12933.3	27581.8	65491.4	361092	9994.14	336780	287695	66771.6	468858	127619	2081.98	33922.8	340917	994.322	54993.7	122200	8467.65	26461.6	472269	260037	340879	2060.82	286920	506539	70832.5	132739	9704.01	25922.4
	Rhamnose methoxyamine (4TMS)_ID_RI1715_MZ160	3	0.973561	26.305	160	1.30769e+06	4752.76	290372	3.34727e+06	113407	26225.2	2.45838e+06	689093	2.45122e+06	15091.4	4.20759e+06	702047	1.57577e+06	147158	319421	12306.4	628631	3.71191e+06	130102	2.20669e+06	1.51316e+06	56914.7	354396	124219	324835	1.50726e+06	11310.6	3.6051e+06	2.49396e+06	60807.3	669257	2.15218e+06	311026	154274	1.3486e+06	7660.85	688285	61956.7	3.93084e+06
	4-Hydroxy-3-methoxycinnamoyl alcohol (2TMS)_ID_RI1940.8_MZ324	3	0.973513	30.39	324	2.63121e+06	11331.6	565971	6.28068e+06	142267	51008	3.27291e+06	1.09307e+06	4.06674e+06	14176.5	5.47939e+06	978089	2.48385e+06	202393	531703	14034	1.20009e+06	6.92665e+06	204928	4.98976e+06	2.48748e+06	84052	512057	161033	506466	2.48056e+06	18439.1	5.65852e+06	3.84731e+06	99219.9	1.22092e+06	4.4342e+06	468107	283245	3.16002e+06	11518.6	1.0382e+06	62498.8	5.39267e+06
	D-(+)-Cellobiose methoxime (8TMS) EZ Peak 1_ID262_RI2684.5_MZ480	3	0.972668	40.754	480	611036	2446.67	112336	1.74259e+06	57699	7483.83	922539	286421	1.15971e+06	1677.98	1.67671e+06	255203	679595	34089	127255	2512.45	263413	1.83285e+06	42674.1	1.08459e+06	578124	22772.5	133461	45587	100684	673193	3984.51	1.72858e+06	1.07468e+06	24742.4	288587	994872	124212	63402.8	665813	3971.05	266936	9123.52	1.6032e+06
	Nicotinic acid (1TMS)_ID52_RI1303.3_MZ180	1	0.972026	17.766	180	2.80582e+06	57488.4	5.53943e+06	2.2476e+06	1.12685e+06	15634.2	196757	524754	916602	2.47698e+06	14883.6	98521.4	198680	519660	3.80841e+06	94319.3	4.39557e+06	2.28316e+06	533861	5.01177e+06	1.24236e+06	15983.7	200419	3.45698e+06	14527.4	478630	1.28625e+06	81832.7	185645	6.09232e+06	2.27858e+06	3.12863e+06	19685.8	2.36726e+06	5.2923e+06	543288	1.12934e+06	85511.6	210073
	L-(-)-Fucose methoxime (4TMS)_ID144_RI1722.1_MZ277	1	0.97135	26.459	277	1.99482e+06	187824	2.60954e+06	1.57791e+06	683534	308512	470380	345275	859933	1.22457e+06	428769	237317	394334	256943	1.99132e+06	177314	1.88235e+06	1.74671e+06	275258	3.00735e+06	762932	151097	229162	1.85492e+06	162774	363925	662306	317693	337555	2.66923e+06	1.29872e+06	2.07999e+06	148055	1.4143e+06	2.97661e+06	259122	763210	175657	517339
	Salicylic acid (2TMS)_ID89_RI1506.1_MZ267	3	0.968485	22.433	267	474066	5249.54	152001	1.10209e+06	48772.4	20197.7	597563	199937	767399	9889.55	1.17084e+06	162505	393986	41687	120400	6316.61	264631	905883	42773.7	749353	520634	17933	118220	43473.6	70200.5	401564	9639.26	825674	658748	29853.9	226409	832169	101716	53184.9	549256	8308.07	230221	11589.1	938517
	2-Aminoadipic acid (3TMS)_ID140_RI1717.3_MZ260	1	0.967	26.372	260	5.19567e+06	23141.8	5.66291e+06	3.85462e+06	1.55078e+06	12397.3	67984.1	755936	1.76758e+06	3.90573e+06	55900.3	70224.5	298091	494470	5.1499e+06	99272.8	3.73912e+06	3.81167e+06	647467	5.31782e+06	1.4439e+06	13725.5	281486	4.53459e+06	9281.71	519128	740028	123727	274444	6.52345e+06	3.01868e+06	4.72126e+06	25811.2	2.49371e+06	6.56613e+06	473665	1.06109e+06	33176.6	253500
	D-(-)-Ribose methoxime (4TMS)_ID137_RI1674.3_MZ307	2	0.964072	25.57	307	4.37089e+06	66804.2	117255	318272	3.22593e+06	444385	10577	2.07106e+06	3.27606e+06	4.98245e+06	79582.6	180008	1.54617e+06	346984	646053	2.82655e+06	11094.5	120678	2.18606e+06	649922	77374	487476	5.24253e+06	57344.6	131804	3.60234e+06	12414.3	5.01772e+06	2.09942e+06	645425	283965	65764.4	3.43743e+06	5.9692e+06	279590	2.10049e+06	12798.5	167273	863117
	L-Threonine (2TMS)_ID50_RI1297_MZ219	3	0.958866	17.618	219	573046	6602.02	232733	1.58568e+06	93762.4	14280.7	1.17562e+06	410453	1.28972e+06	37969.7	1.47057e+06	417606	1.03649e+06	75621.7	214625	5874.13	375884	1.23564e+06	52284.2	1.0567e+06	831449	35520.9	202582	82181.4	139528	917220	13110.1	1.46135e+06	1.35345e+06	90596.5	280427	849576	215840	96348	858852	6168.55	373241	20086.4	1.74462e+06
	Sucrose (8TMS) RI=2623.1, 40.0810 min 170407 0ALX3_ID366_RI2623.1_MZ437	3	0.958259	39.948	437	3.46863e+06	20658.1	618508	7.62494e+06	259519	41248.1	5.1392e+06	1.5818e+06	6.23011e+06	24986.8	5.28611e+06	1.35311e+06	3.70761e+06	226670	693977	22856.2	1.41881e+06	8.08613e+06	254651	5.88666e+06	3.2404e+06	97160.8	721412	238563	613832	3.68593e+06	18907.9	5.35354e+06	5.78504e+06	143576	1.49675e+06	5.71349e+06	679023	340361	3.4333e+06	23825	1.46941e+06	106012	6.2635e+06
	Allantoin derivative 1_ID115_RI1616.7_MZ316	1	0.957882	24.499	316	155990	2758.49	225979	130801	36850.2	1603.65	6543.52	24137.9	44109.3	87537.7	1013.78	2585.28	5986.44	21414.9	147350	3811.3	150632	121642	17529.4	184202	36791.8	448.069	6108.31	132646	337.039	14463.2	31103.7	2424.75	5217.96	173070	76257.9	103258	658.558	94406.5	165981	13289.7	35566.4	2162.75	4007.46
	Glucuronic acid (5TMS) Peak 1_ID194_RI1919.6_MZ364	3	0.957442	30.086	364	655974	5333.51	108394	1.64794e+06	31895.2	16616.3	946884	261475	1.08001e+06	5095.46	1.24436e+06	243481	627132	38487.5	107156	3524.78	297332	1.93886e+06	56735.6	840373	649165	26406.9	129854	55103.1	126280	637514	3831.26	1.68437e+06	1.07625e+06	19166.4	282332	1.13446e+06	110973	73960.7	763352	3248.92	255172	15696.6	1.69637e+06
	cis-Aconitic acid (3TMS)_ID153_RI1751_MZ229	2	0.957219	26.992	229	2.97784e+06	19336.7	66138.1	204984	1.94677e+06	166477	10752.8	906827	1.9911e+06	2.83534e+06	29338.5	55290.9	1.17965e+06	125030	503089	1.76827e+06	14274.5	47499.2	829370	353180	35118.3	85211.7	2.51884e+06	37167.5	29347.8	1.81897e+06	7808.33	2.87116e+06	1.10838e+06	379062	130655	36589.3	1.44976e+06	2.81307e+06	158912	632007	10405.8	31677.2	416251
	DL-Homoserine (3TMS)_ID73_RI1446.4_MZ218	2	0.956233	21.075	218	6.21886e+06	12714.3	194861	905138	4.46662e+06	572723	15488.5	3.35458e+06	4.58211e+06	5.19638e+06	174861	83495	2.52444e+06	330665	1.11614e+06	3.38876e+06	16787.1	193512	2.17216e+06	1.12115e+06	68757.4	200390	5.77893e+06	43450.4	34722.5	3.96611e+06	6891.18	6.26472e+06	2.69833e+06	891360	305791	64493.1	2.58061e+06	6.16467e+06	342747	1.8849e+06	14870.7	31090.7	966806
	D-Glucose-6-phosphate methoxime (6TMS) EZ Peak 1_ID240_RI2306.9_MZ315	1	0.954345	35.851	315	1.12173e+06	6359.03	1.09424e+06	916667	276457	1400.88	68720.2	168734	434904	632761	97892.2	28117.1	72932	123648	1.09349e+06	11759.4	1.0938e+06	1.07222e+06	126374	1.42252e+06	340106	2315.74	70206	990555	4814.91	188669	233064	144925	86865.2	1.62029e+06	748045	1.24654e+06	6260.41	871474	1.40656e+06	109322	323837	10810.3	89205.5
	Succinic acid (2TMS)_ID57_RI1319.6_MZ247	2	0.954103	18.126	247	2.10409e+06	56916	116599	217297	1.92085e+06	290028	15951.8	1.24916e+06	2.14565e+06	3.741e+06	50247.1	110649	1.18356e+06	235863	536861	2.17896e+06	14280.7	96742.2	1.49948e+06	507341	65989.7	242751	2.83621e+06	67584.9	83118.4	2.44794e+06	23439.1	2.60809e+06	1.51767e+06	547470	242109	58419.9	1.96005e+06	2.85644e+06	328722	1.38653e+06	21536.6	104465	630317
	L-Arginine (5TMS)?_ID170_RI1823.2_MZ256	1	0.947789	28.339	256	121281	1145.02	142405	112010	33840.1	1081.74	2087.53	17321.8	36407.1	102971	2478.75	1789.16	7380.43	9958.18	146739	4557.01	138868	75249.5	13914	212306	35374.4	591.426	5044.57	131703	377.447	16981.3	17967	2797.61	8034.3	153826	90462.1	102948	2206.28	119158	203696	15529.2	30406.7	1644.24	10539.2
	DL-Homoserine (2TMS)_ID65_RI1363.8_MZ146	2	0.94767	19.121	146	1.39965e+06	30439.3	118659	282345	1.61232e+06	306301	16390.9	1.0612e+06	1.24488e+06	1.64172e+06	97192.6	126280	1.07283e+06	260173	594032	1.567e+06	20401.1	127047	1.05651e+06	556772	64543.8	287585	2.07865e+06	50234.7	73416.8	1.44369e+06	25097.3	1.62591e+06	973126	549451	223126	56422.2	1.96859e+06	1.90248e+06	282594	975407	19738.1	69762.6	553146
	Threitol (4TMS)_ID83_RI1489.4_MZ307	1	0.945999	22.083	307	2.26922e+06	58617.6	4.49924e+06	2.54262e+06	1.04975e+06	10028.3	167482	494169	636672	1.85355e+06	16062.7	78455.9	182938	510194	3.13922e+06	69665.1	4.30942e+06	2.85193e+06	340615	3.80616e+06	1.10611e+06	13805.7	143501	4.33678e+06	9806.96	477940	947927	63203.8	175385	4.18412e+06	2.5496e+06	2.99694e+06	12742.6	1.75577e+06	4.31047e+06	482586	1.0282e+06	81448.8	186020
	Glyceric acid-3-phosphate (4TMS)_ID163_RI1802.6_MZ299	1	0.943196	27.961	299	1.05204e+06	3110.2	1.54349e+06	955097	325529	3145.7	46241.3	172829	465086	914082	19597.5	7595.08	71953.8	61753.7	1.24152e+06	12718.9	1.05117e+06	914620	102861	1.90078e+06	283145	1667	68219.5	731524	4533.03	197975	166339	26890.4	85960.8	1.69658e+06	642576	1.02927e+06	4064.1	1.08875e+06	1.84997e+06	88264.8	208345	4914.33	72062.1
	trans-Caffeic acid (3TMS)_ID226_RI2135.1_MZ396	2	0.937022	33.452	396	7.51024e+06	199611	514983	1.2883e+06	6.55295e+06	1.34492e+06	54368.5	5.51156e+06	6.71544e+06	7.7692e+06	221419	471921	6.88804e+06	1.20289e+06	2.62309e+06	7.13262e+06	89049.1	476479	5.33697e+06	2.69627e+06	249919	1.17341e+06	8.12571e+06	214145	366242	6.69064e+06	58649.1	8.00327e+06	6.68747e+06	3.10453e+06	1.18093e+06	226561	7.69833e+06	8.14933e+06	1.29854e+06	6.20566e+06	61830.4	420484	3.25137e+06
	beta-Alanine (3TMS)_ID72_RI1428.2_MZ248	1	0.93388	20.657	248	8.15974e+06	278089	8.60465e+06	5.8359e+06	3.14654e+06	54694.4	585764	1.55342e+06	2.90309e+06	7.13682e+06	63812.6	282991	585284	1.39002e+06	8.52311e+06	302993	7.33097e+06	8.00965e+06	1.51736e+06	8.54129e+06	4.02538e+06	61480.1	540510	7.23286e+06	42682.8	1.48622e+06	3.17003e+06	290466	595192	8.8934e+06	7.14264e+06	8.36789e+06	60605.3	6.06919e+06	8.77673e+06	1.42664e+06	3.24751e+06	254079	742488
	Putrescine (4TMS) NOTE - can be formed from Agmatine_ID150_RI1737.8_MZ214	2	0.933288	26.743	214	840937	13676.6	47539	141529	771004	129139	5397.3	494726	684141	1.04653e+06	23697.3	44960.7	482174	113365	186059	1.00116e+06	13665.1	46788.7	492131	198690	24960.4	95197	1.60026e+06	25653.9	32242.9	772571	7118.68	1.01471e+06	509516	204953	105575	21843.5	891395	1.0912e+06	133505	527423	10345.5	34850.5	247740
	L-Lysine (4TMS)_ID191_RI1912.1_MZ156	1	0.933008	29.95	156	3.7864e+06	24641.7	3.64968e+06	1.3631e+06	1.07228e+06	13425	32913.4	365972	800558	2.85254e+06	9502.21	37272.7	137422	250819	2.99561e+06	96731.1	2.40573e+06	1.9946e+06	340201	4.2115e+06	671679	12592.5	245453	2.31099e+06	6771.83	358187	431215	80987.7	141869	3.74192e+06	1.62906e+06	2.4168e+06	34556.5	3.04686e+06	3.79131e+06	467834	575416	25478.1	141533
	2-Ketoglutaric acid methoxime (2TMS)_ID111_RI1576.9_MZ198	2	0.932647	23.759	198	1.14963e+06	9748.53	53568.8	120980	678783	123121	4669.43	462015	710567	901675	14282.3	35969.9	448186	90060.2	258703	488064	6525.59	42701.9	277503	209323	15680.4	41934.8	704953	16939.3	22373.7	628347	5118.57	999200	453565	228981	89905.5	12823.8	462363	812369	99579.5	251872	5078.44	12799	254677
	Glyceric acid (3TMS)_ID58_RI1330.8_MZ292	2	0.930176	18.408	292	4.45946e+06	110230	232230	500931	5.85739e+06	1.12656e+06	24879.4	3.67761e+06	5.45388e+06	5.20762e+06	155951	213987	3.74207e+06	505177	1.17864e+06	5.40708e+06	32920.4	214929	3.69405e+06	1.09389e+06	111309	534586	5.18609e+06	116354	185910	4.05499e+06	41921.4	4.9585e+06	3.64416e+06	1.13187e+06	494226	115247	4.09825e+06	5.18024e+06	555513	3.41576e+06	30620.7	202377	1.61664e+06
	Glycine (3TMS) RI=1307.4, 17.9356 min 170407 0ALX3_ID314_RI1307.4_MZ174	3	0.927241	17.852	174	6.04307e+06	65683.3	1.80078e+06	9.10208e+06	668069	896520	8.00611e+06	5.75493e+06	7.78986e+06	227222	9.51121e+06	4.15033e+06	6.56034e+06	631882	2.87318e+06	2.96057e+06	3.49687e+06	9.32997e+06	644304	8.15871e+06	8.00675e+06	377255	1.87456e+06	1.78607e+06	1.76662e+06	6.67454e+06	698258	9.62942e+06	9.19344e+06	921365	4.40434e+06	7.70493e+06	2.93205e+06	1.43517e+06	6.5751e+06	104103	3.58429e+06	297148	1.0439e+07
	D-Fructose-6-phosphate methoxime (6TMS) EZ Peak 1_ID235_RI2292.9_MZ315	3	0.915645	35.671	315	4.61761e+06	6652.18	2.18446e+06	6.86749e+06	454606	31494.9	5.07603e+06	2.28357e+06	5.65435e+06	618341	6.37859e+06	1.61922e+06	5.13472e+06	350208	1.76986e+06	27533.7	3.27265e+06	6.99873e+06	422114	6.90954e+06	5.23702e+06	69156.6	978678	1.13244e+06	443912	5.45397e+06	278314	6.64982e+06	5.63409e+06	1.69353e+06	2.37517e+06	6.29248e+06	826759	954392	6.11177e+06	114297	2.22266e+06	83570.3	7.06465e+06
	meso-Erythritol (4TMS)_ID86_RI1497_MZ307	2	0.915615	22.252	307	2.44003e+06	70796	151609	422338	3.77234e+06	736728	12826.4	1.73043e+06	3.69456e+06	3.52094e+06	64785.8	158000	2.42206e+06	436831	967637	3.96224e+06	15066.8	203498	2.45105e+06	592527	63625.3	346055	4.37635e+06	62989.9	157195	4.01433e+06	14620.6	4.03442e+06	2.29524e+06	772002	416345	71071.3	3.75148e+06	3.4183e+06	282051	2.35782e+06	12997.9	139494	885386
	Shikimic acid (4TMS)_ID164_RI1806_MZ204	3	0.91302	28.017	204	5.03149e+06	42732.8	1.26777e+06	6.939e+06	472788	243974	7.67147e+06	3.93591e+06	6.15657e+06	54431.3	7.30162e+06	4.23696e+06	5.10597e+06	545082	1.28944e+06	48771.4	2.59548e+06	7.11347e+06	519570	6.06969e+06	5.67963e+06	264513	1.29403e+06	658246	1.34744e+06	5.07028e+06	66982.1	6.99278e+06	7.99266e+06	251843	3.7537e+06	6.12624e+06	1.37184e+06	508780	5.13307e+06	53850.3	4.14149e+06	246599	7.76528e+06
	DL-Isocitric acid (4TMS) Peak 1_ID168_RI1816.2_MZ245	3	0.898145	28.202	245	2.11302e+06	6352.83	328006	3.49632e+06	225390	51927.8	1.71109e+06	877316	3.23512e+06	195522	2.89775e+06	401758	1.54303e+06	84362.3	312014	81063	630958	3.3038e+06	129593	2.47228e+06	1.12233e+06	28597.8	596637	94685.2	118719	2.134e+06	17632.6	5.17679e+06	2.33361e+06	121737	577806	1.95938e+06	587617	354837	1.42696e+06	55329.7	355581	17379.1	3.21333e+06
	L-Aspartic acid (3TMS)_ID90_RI1513.5_MZ218	1	0.897012	22.585	218	1.69819e+06	2218.46	2.14866e+06	707554	403730	27653.1	16990.4	237619	580350	1.32691e+06	9115.47	7224.38	126721	63605.7	1.10603e+06	135484	1.2058e+06	623372	225595	1.58383e+06	351436	7940.32	289469	1.03439e+06	3946.02	311397	157254	341643	141694	1.709e+06	613497	988677	116563	1.02481e+06	1.49003e+06	235670	100965	4170.56	126924
	L-Leucine (2TMS)_ID46_RI1271.8_MZ158	2	0.89648	17.034	158	3.9444e+06	58829.5	344421	799691	2.55187e+06	739821	25365	2.71033e+06	3.01244e+06	6.4455e+06	171722	156307	1.62089e+06	399830	1.12466e+06	2.96956e+06	31797.3	264779	1.82641e+06	1.19157e+06	123973	326315	3.73011e+06	106935	89588.6	2.8543e+06	19779.8	3.47546e+06	2.1329e+06	967574	482412	107895	1.92684e+06	3.68036e+06	514517	1.62757e+06	21387.7	118015	980653
	2-Aminobutyric acid (2TMS)_ID23_RI1162.9_MZ130	2	0.896026	14.473	130	6.46808e+06	157683	553512	1.47664e+06	6.09205e+06	2.02973e+06	48794.2	6.18447e+06	6.07516e+06	1.0628e+07	331736	376904	3.48161e+06	923166	1.82352e+06	7.87559e+06	39427.5	414230	4.2186e+06	1.7437e+06	211359	951177	9.00221e+06	181803	328497	1.07963e+07	28036.8	6.76621e+06	4.1182e+06	1.81785e+06	876396	140515	4.60914e+06	8.24296e+06	731541	4.3571e+06	29745.6	325194	1.81241e+06
	L-(+)-Ascorbic Acid (4TMS)_ID200_RI1938.5_MZ332	1	0.895547	30.356	332	3.96492e+06	104826	4.91681e+06	2.71867e+06	1.0779e+06	13055.3	127575	561966	1.14966e+06	2.24467e+06	4405.63	72751.4	179257	551591	318710	61414.7	3.90654e+06	2.74603e+06	54644.3	4.92433e+06	1.43412e+06	12141	159604	3.70443e+06	11854.1	499285	1.32533e+06	8754.82	160730	5.17447e+06	2.45985e+06	4.11827e+06	5734.58	2.23601e+06	5.23482e+06	618559	1.12948e+06	83262.3	174174
	Unknown Allantoin derivative 3_ID124_RI1640.7_MZ403	1	0.894286	24.934	403	134304	1401.65	334853	163779	67526.6	702.665	3269.69	34836.8	62437.3	178566	1490.02	2822.59	8705.33	22001.2	170205	5754.42	177238	103419	18552.8	281530	35245.1	887.153	10011.3	139366	398.597	25038.4	14569.5	4176.23	9030.57	241724	107783	99291.8	2471.11	167974	220212	19005	28099.9	976.116	5386.93
	Unknown Allantoin derivative 4_ID157_RI1768.5_MZ243	1	0.894059	27.302	243	122810	4415.9	263202	149468	58093.9	3177.31	9440.67	25918.6	46811.6	115764	8342.81	10166.6	13175.7	33415.6	137454	12822.3	195060	107265	26455.6	163522	49932.8	5093.28	13718.7	177127	3353.3	21709.4	36845.4	8410.41	12835.6	179476	76434.1	99644.9	5361.09	70925.4	149122	30960.2	44799.2	2093.08	14011.5
	L-Alanine (2TMS)_ID15_RI1081.4_MZ116	1	0.886148	12.593	116	736955	13740.8	1.52054e+06	697447	224664	6671.28	49832.1	141038	221273	602027	10275.7	18844	35632.2	85762.8	635602	22296.1	563702	518410	90743.9	1.04201e+06	329169	6615.16	49891.8	751294	4759.26	108420	164293	20799.7	37798.7	783654	370359	678747	4232.24	352921	722654	79953.2	166835	12396.4	48583.5
	4-Hydroxy-3-methoxycinnamaldehyde methoxyamine {BP} (TMS)_ID_RI1957.5_MZ279	3	0.881565	30.658	279	157399	3097.18	24012.5	781204	3444.66	1052.87	511460	39201.9	313782	835.535	812858	147162	183470	9019.75	44478.5	1060.49	93290	882084	2861.08	463553	329897	3750.61	12160.5	10739.2	48824.3	153796	1801.47	400033	353436	6652.94	86837.4	458943	7400.93	5323.24	225689	129.164	134186	5814.4	718439
	L-Alanine (3TMS)_ID62_RI1360.8_MZ188	1	0.874231	19.092	188	1.66037e+06	75626.9	2.05871e+06	1.79823e+06	681492	26674.6	375980	482413	856553	1.48817e+06	744644	111839	295141	308153	1.95289e+06	91274.5	1.87442e+06	2.01989e+06	444961	3.71338e+06	1.09611e+06	31779.9	213450	2.00628e+06	33808.9	679583	986488	405402	484518	3.56856e+06	1.91961e+06	2.94537e+06	57876.4	2.52085e+06	4.10881e+06	480638	1.01753e+06	118208	598560
	L-Isoleucine (2TMS)_ID49_RI1294.4_MZ158	1	0.872728	17.562	158	1.80348e+06	44238.1	5.14838e+06	2.6381e+06	683096	16338.6	218621	549342	1.12625e+06	2.24661e+06	54317.2	67364.5	150954	318672	2.30051e+06	86853.1	2.71817e+06	3.31713e+06	503250	3.46954e+06	959262	13402.7	158871	2.22148e+06	12339.9	400585	644272	90945.1	221715	2.97241e+06	1.57249e+06	2.15297e+06	21378.9	1.39538e+06	3.19944e+06	371510	1.04572e+06	47492	178551
	Glycine (2TMS)_ID17_RI1106.4_MZ147	3	0.858156	13.189	147	64195.6	3269.87	23274.7	231260	18340.5	32513.4	342738	64657	212137	6382.42	269853	114765	163779	12779.6	36135.6	48329.4	65266.5	347648	19529.3	190138	154916	8113.09	39680.2	26319.7	36684.3	167087	13339.8	312821	361083	23588.5	75158.3	158430	61861.7	29319.1	164832	5996.2	100035	9809.81	228837
	Maleic acid (2TMS)_ID55_RI1308.5_MZ245	2	0.855938	17.874	245	423154	7918.93	19259.6	99759.3	272863	91472.8	8072.44	266212	413046	405106	28208.9	16216.5	297408	51185.5	126205	252356	10969.9	40403.6	190049	203032	36847.9	42900.4	349229	20281.9	14927.6	402527	9722.57	687113	402839	106720	69447.9	22582.5	255702	460143	85541.5	157199	10317.4	11178.7	218404
	L-Methionine (2TMS)_ID91_RI1515.1_MZ176	2	0.855117	22.611	176	5.49205e+06	9094.89	343587	463648	2.0165e+06	358373	6952.69	1.54408e+06	3.20305e+06	5.72795e+06	62012.1	47953.2	1.19939e+06	165048	890273	1.80317e+06	68284.2	171639	1.14401e+06	1.03534e+06	81436.7	106926	3.41063e+06	122851	19398.3	2.32569e+06	16200.2	4.22199e+06	1.41312e+06	1.10642e+06	355819	122778	1.45472e+06	4.18759e+06	497976	1.17408e+06	9566.77	18394.9	808601
	O-Acetyl-L-serine (2TMS)_ID_RI1397.2_MZ174	1	0.833973	19.913	174	145739	888.149	309809	191612	55419.4	6399.8	6818.11	29242.6	41045.4	159598	1934.72	563.875	7269.49	9933.84	130730	6221.54	170435	192323	28107.1	236182	48767.1	1204.53	10927.4	122223	26.8162	25576.1	22283.4	9875.07	11354.4	153051	87465	97447.7	4777.97	68198.2	200492	12181.3	27195.7	1454.14	5169.65
	2-Aminobutyric acid (3TMS)_ID69_RI1424.4_MZ202	2	0.828996	20.564	202	400806	7460.68	17542	48731.6	395202	142781	4017.53	425120	349361	556572	10188.3	27733.1	429156	77860.6	126723	679012	6539.54	31592.9	426664	153100	30158.2	92029.9	810555	15919.3	45653.2	753706	16439.5	963284	607956	236879	114435	29071.7	865444	1.04975e+06	91532.1	481150	8659.89	78302.2	372197
	L-Threonine (3TMS)_ID66_RI1385.8_MZ218	3	0.824419	19.665	218	624160	1649.19	248368	3.18653e+06	68552.8	27089.8	1.35092e+06	520152	1.22401e+06	13919.9	3.85302e+06	235574	678081	50502.1	175532	13169.5	396532	2.67109e+06	57099.8	1.25235e+06	831464	20026.5	160674	52925.2	67210.5	745505	5969	1.54725e+06	1.37452e+06	27057.1	344378	1.2191e+06	121579	68557.3	778926	7856.89	372421	12955.4	1.97414e+06
	Mannitol (6TMS)_ID190_RI1911.8_MZ319	2	0.824279	29.946	319	6.68679e+06	292432	1.40965e+06	2.50147e+06	5.87934e+06	1.44507e+06	55392.2	5.05226e+06	6.12544e+06	6.8782e+06	267702	444687	4.91812e+06	1.20464e+06	5.24165e+06	6.43189e+06	512147	790244	6.94182e+06	5.63607e+06	491401	1.60599e+06	6.92065e+06	927987	607802	6.09182e+06	171824	6.91757e+06	5.05137e+06	5.2439e+06	2.31172e+06	694579	6.11277e+06	6.94808e+06	3.12554e+06	4.96665e+06	146672	592159	3.52101e+06
	DL-Homoserine (4TMS)_ID138_RI1675.2_MZ290	2	0.786198	25.579	290	2.25111e+06	38794.7	55465	128669	1.71447e+06	261288	31108.8	804545	1.20542e+06	2.73983e+06	53690.6	92840.5	1.3508e+06	266877	337539	2.54386e+06	18373.4	99635.3	1.70351e+06	448166	77898.2	260937	4.35194e+06	43690	182605	2.29103e+06	14356	5.01538e+06	1.94036e+06	462251	412892	97708.1	4.00507e+06	6.32618e+06	264838	2.00936e+06	27170.9	260392	1.03735e+06
	5'-Adenosine monophosphate (5TMS)_ID291_RI3058_MZ315	3	0.78369	45.05	315	132085	280.459	13916.5	612442	6924.82	534.98	185285	53343.7	349095	3257.95	518245	12061.8	195239	3106.83	29199.9	178.917	55338.3	749322	3924.31	590358	148641	523.029	30893.1	4780.2	1088.2	222593	2051.83	1.26758e+06	566291	9200.62	44127	331052	20942.2	10730.1	303518	411.04	28077.5	117.832	886191
	L-Proline (2TMS)_ID51_RI1300_MZ142	2	0.772925	17.693	142	1.44165e+06	5744.48	96505.4	437650	1.51336e+06	297932	11825.8	1.43148e+06	1.41221e+06	3.59952e+06	112282	42664.4	714861	111423	327287	1.14929e+06	8056.99	84385.5	621528	361908	31823.8	66708	1.65217e+06	11284.7	7452.42	1.39109e+06	1480.17	1.58548e+06	1.05369e+06	232041	101846	41241.3	824095	1.18441e+06	109392	553678	4501.43	9505.76	290093
	4-Aminobutyric acid (3TMS)_ID99_RI1525.4_MZ174	1	0.767389	22.792	174	3.2495e+06	276709	4.82112e+06	4.94026e+06	2.95671e+06	52465.8	601409	1.42538e+06	2.75979e+06	3.92909e+06	58663.2	316729	531053	1.55341e+06	4.79927e+06	292047	5.31626e+06	5.05339e+06	1.42772e+06	4.03813e+06	3.61492e+06	46513.9	559785	5.31473e+06	49611.7	1.36148e+06	3.53959e+06	277696	549669	4.55119e+06	5.18394e+06	4.83079e+06	65591.2	3.97114e+06	4.47958e+06	1.40784e+06	3.421e+06	278487	621504
	1-Aminocyclopropanecarboxylic acid (2TMS)_ID32_RI1204.7_MZ202	3	0.766934	15.466	202	532686	5674.22	236703	2.84697e+06	59027	23546.6	1.10213e+06	420519	938352	11296.9	2.94156e+06	339410	562552	62646.6	141633	8373.06	333492	1.59245e+06	51000.6	881162	834850	27223.4	132795	63204.4	111192	580759	6467.66	987780	1.02187e+06	23930.4	271653	864537	83447.9	44668.9	513676	7367.1	291120	20529.1	1.29943e+06
	L-Asparagine (3TMS)_ID135_RI1673.5_MZ188	1	0.765662	25.552	188	375019	3889.25	435086	255299	77662.9	10265.3	4436.39	36595.6	107946	178220	5753.82	4965.2	18110.9	13898.5	232238	31208.6	168041	138250	26863.7	331557	41061.9	6496.83	62234.8	110170	4166.99	65259.6	11328.2	46447.7	36066.9	224860	62141.3	134340	27200.7	176567	238099	33685.3	14902.5	13638.6	17671.7
	L-Glutamic acid (3TMS)_ID117_RI1620.7_MZ246	1	0.740036	24.567	246	69549.2	335.983	124054	62262.9	21780.1	1370.27	814.929	9168	18322	52729.9	3242.05	906.789	3591	3523.28	59438.9	2798.54	63033.3	44004.6	8258.92	67712.2	11758.9	765.707	5988.02	37196	1063.44	6103.19	5407.4	3892.7	2602.38	47495.2	11376.4	23128.9	1745.75	14379.5	49563.6	2745.45	3811.82	161.983	2696.02
	Glycolic acid (2TMS)_ID9_RI1051_MZ147	3	0.735032	11.888	147	2.21722e+06	50737.9	1.55694e+06	1.3293e+07	620195	241097	9.61572e+06	3.00156e+06	7.96406e+06	151995	1.48905e+07	2.43254e+06	4.92146e+06	607375	1.27222e+06	87695.1	2.8612e+06	4.07778e+06	484983	4.51994e+06	3.03057e+06	172273	864861	385426	783537	4.205e+06	62795.4	6.99215e+06	6.04159e+06	284690	1.77848e+06	3.68141e+06	695156	379265	3.11827e+06	87973.2	1.73893e+06	120018	5.43818e+06
	1-Aminocyclopropanecarboxylic acid (3TMS)_ID70_RI1426.6_MZ274	3	0.721089	20.639	274	408710	5255.07	84940.6	452556	32702.8	12320.3	452640	190473	417074	12898.9	659256	175546	325064	37695.6	96427	5414.51	177717	755600	48247.5	945842	525150	16962	105798	71492.5	172493	758240	13649.8	1.01497e+06	999340	37591	250891	1.25235e+06	182419	65912.7	752472	8845.45	256581	57862.2	1.76419e+06
	DL-3-Aminobutyric acid (2TMS)_ID34_RI1206.1_MZ116	2	0.701465	15.496	116	1.09121e+06	12944.9	137611	393578	660832	149988	44213.1	960967	860483	2.67882e+06	153050	48647.2	519527	112152	317986	1.0442e+06	31713.2	160514	572564	396374	80950.7	108307	945326	52435.9	26559.8	991737	23822.9	1.03726e+06	731347	293673	152030	98216.4	629620	769796	181462	344508	27372.9	23160.7	377492
	4-Hydroxyproline (3TMS)_ID93_RI1519.5_MZ244	3	0.699018	22.692	244	6597.79	0.0885289	6473.05	17367.1	3492.73	1692.49	6584.78	5145	11113.5	3092.22	20836.1	1133.97	13966	2233.67	6590.8	1397.25	6402.66	18632.1	2534.49	8759.14	7058.67	1281.99	2841.42	5190.62	1010.47	18490	2228.45	17007.7	29739.6	5669.21	6443.57	11758.6	2851.34	3848.26	6049.27	3121.44	3300.71	263.019	21989.1
	Pyroglutamic acid (2TMS)_ID95_RI1521.2_MZ156	2	0.510891	22.741	156	9.30254e+06	384162	7.87014e+06	6.56979e+06	8.46926e+06	2.87303e+06	1.22771e+06	6.93908e+06	9.44155e+06	9.698e+06	1.72766e+06	1.04685e+06	6.67067e+06	2.3914e+06	7.93709e+06	8.05435e+06	6.35137e+06	5.98651e+06	6.8812e+06	9.71303e+06	3.30176e+06	1.40537e+06	9.32731e+06	5.46656e+06	582445	8.6301e+06	2.20203e+06	1.03862e+07	8.29488e+06	8.97721e+06	5.5384e+06	6.92749e+06	7.81723e+06	9.76106e+06	8.96449e+06	6.78662e+06	2.33412e+06	671423	6.06065e+06
	Citric acid (4TMS)_ID166_RI1813.8_MZ465	1	0.506143	28.177	465	2.35325e+06	11456.3	1.32117e+06	1.55844e+06	512720	14756.4	605932	413368	1.31889e+06	1.27649e+06	905681	150007	554267	106997	1.1553e+06	46408.1	1.01755e+06	1.35202e+06	149916	2.34994e+06	646171	9799.32	319903	730446	45770.5	767558	202234	1.657e+06	828813	1.42238e+06	740820	949848	173994	1.55766e+06	1.8155e+06	158038	363226	17467.9	1.26347e+06
	Urea (2TMS)_ID38_RI1247.4_MZ189	2	0.456054	16.437	189	206157	19782	261809	397540	1.18921e+06	348394	7990.54	1.10403e+06	451828	942631	91365.1	101740	764470	382772	783556	1.23368e+06	40953.5	166237	1.19026e+06	263548	107322	274882	895420	84011.6	49479.5	762175	17811.9	367043	644921	670814	422194	54496	804201	683601	281972	1.2579e+06	13642.4	77738.6	278311
	L-Glutamine (3TMS)_ID159_RI1775.6_MZ156	3	0.404727	27.454	156	149056	924.986	85381	887030	11560.5	4914.03	24134.6	92411.7	406360	5947.67	676135	25309.9	142572	7190.84	41701.4	2052.2	80668.5	335497	6881.15	127601	44012	2619.16	14024	7199.81	5055.47	46866.5	5532.21	66979.7	81512.6	8021.89	15992.6	44850.9	5444.37	9962.92	51734.7	3105.7	19369.3	2323.83	58978.1
